# Supplementary material for: Methylation Patterns and Chromatin Accessibility in Neuroendocrine Lung Cancer
Source: Cancers (Basel). 2020 Jul 22;12(8):2003. doi: 10.3390/cancers12082003 (PMC7464146; doi:10.3390/cancers12082003)
Supplement: Supplementary file 1 [file cancers-12-02003-s001.zip]

Archive with 1 entries (1 files):
- cancers-808916-supplementary.xlsx
