# Supplementary material for: Methylation Patterns and Chromatin Accessibility in Neuroendocrine Lung Cancer
Source: Cancers (Basel). 2020 Jul 22;12(8):2003. doi: 10.3390/cancers12082003 (PMC7464146; doi:10.3390/cancers12082003)
Supplement: Supplementary file 1 [file cancers-12-02003-s001.zip › cancers-808916-supplementary.xlsx]

## Sheet: Gene module 1 - genes
Supplementary Table 1. Listing of the six gene expression modules derived, and their Panther GO-term analysis.
Module 1 Gene Symbol
NCOA6
CHD6
CD40
TAF4
GMEB2
MCU
FAS
ZNF511
SNRNP48
TFAP2A
SOX4
GUSBP2
ZSCAN16
ZSCAN9
ZSCAN12
TBC1D22B
MCM3
ICK
REV3L
HDAC2
CENPW
PEX7
KATNA1
NUP43
SCAF8
CLDN20
PHF10
PDCD2
TBP
UBE4B
TARDBP
NECAP2
AKR7A2
KDM1A
HMGN2
ARID1A
PPP1R8
PHACTR4
SRSF4
KHDRBS1
HDAC1
TRIT1
CTPS1
FOXJ3
USP1
ALG6
TRIM33
ARNT
ILF2
S100A2
S100A14
CREB3L4
USP21
LAD1
KDM5B
C1orf116
ZNF669
BRF2
PLAG1
ESRP1
GRHL2
SCRIB
GPAA1
CRIPAK
NSUN7
FHDC1
HMGB2
ATG7
ACTL6A
DNAJB11
TBCCD1
XXYLT1
CCNB1IP1
SDR39U1
PAX9
FOXA1
FRMD6
GPX2
ERH
XRCC3
SIVA1
CDCA4
ENO3
ZNF232
RPAIN
PFAS
PCGF2
KRT19
NKIRAS2
ASB16
CDK5RAP3
PRR15L
EVPL
SRSF2
CBX2
EIF4A3
AGR2
FKBP14
CLDN3
BET1
SMURF1
ZNF3
GAL3ST4
SRRT
UBAP2
ARHGEF39
TRMT10B
FANCC
RNF183
TRAF1
MED27
GTF3C5
VAV2
WDR5
LSM7
ZNF77
KHSRP
ELAVL1
AP1M2
GTPBP3
B3GNT3
NR2C2AP
URI1
SNRPA
CBLC
SAE1
C19orf48
KLK12
U2AF2
TRIM28
ABCC1
INO80E
IRX5
HAS3
SDR42E1
GSE1
CCND2
DDX11
FAM60A
TMEM106C
CDK2
SNRPF
TDG
UNG
IFT81
PRKAB1
GATC
POP5
ZCCHC8
DDX55
POLE
FBRSL1
PXMP2
HAT1
USP37
ILKAP
ZMYM2
PDS5B
APOBEC3F
APOBEC3C
PAXBP1
TCF12
SNRPA1
LRRK1
NKD2
NSUN2
TARS
RAD1
BRIX1
NIPBL
DDX46
NR3C1
STC2
RBBP8
HAUS1
BCL2
RRM1
TRIM68
WEE1
MICALCL
SAAL1
SSRP1
CYB561A3
TRPT1
POLA2
CST6
BANF1
PACS1
RBM14
PPP6R3
NUMA1
NARS2
TRIM29

## Sheet: Gene module 1 - Panther
Analysis Type:	PANTHER Overrepresentation Test (Released 20171205)
Annotation Version and Release Date:	GO Ontology database Released 2018-02-02
Analyzed List:	20180321_gtexModule1.txt (Homo sapiens)
Reference List:	Homo sapiens (all genes in database)
Test Type:	FISHER
GO biological process complete	Homo sapiens - REFLIST (21042)	20180321_gtexModule1.txt (197)	20180321_gtexModule1.txt (expected)	20180321_gtexModule1.txt (over/under)	20180321_gtexModule1.txt (fold Enrichment)	20180321_gtexModule1.txt (raw P-value)	20180321_gtexModule1.txt (FDR)
glucocorticoid receptor signaling pathway (GO:0042921)	7	4	.07	+	61.04	2.25E-06	5.21E-04
corticosteroid receptor signaling pathway (GO:0031958)	9	4	.08	+	47.47	4.81E-06	1.10E-03
optic cup morphogenesis involved in camera-type eye development (GO:0002072)	8	3	.07	+	40.05	1.23E-04	1.90E-02
embryonic camera-type eye formation (GO:0060900)	12	3	.11	+	26.70	3.29E-04	4.15E-02
eyelid development in camera-type eye (GO:0061029)	13	3	.12	+	24.65	4.03E-04	4.88E-02
response to hyperoxia (GO:0055093)	24	4	.22	+	17.80	1.23E-04	1.90E-02
lung epithelial cell differentiation (GO:0060487)	25	4	.23	+	17.09	1.42E-04	2.14E-02
lung cell differentiation (GO:0060479)	26	4	.24	+	16.43	1.63E-04	2.41E-02
response to increased oxygen levels (GO:0036296)	31	4	.29	+	13.78	3.00E-04	3.91E-02
lung epithelium development (GO:0060428)	34	4	.32	+	12.57	4.14E-04	4.94E-02
embryonic cranial skeleton morphogenesis (GO:0048701)	46	5	.43	+	11.61	1.08E-04	1.72E-02
pyrimidine-containing compound metabolic process (GO:0072527)	82	7	.77	+	9.12	1.92E-05	3.68E-03
demethylation (GO:0070988)	59	5	.55	+	9.05	3.19E-04	4.06E-02
negative regulation of viral process (GO:0048525)	92	6	.86	+	6.97	3.06E-04	3.95E-02
embryonic skeletal system morphogenesis (GO:0048704)	94	6	.88	+	6.82	3.41E-04	4.27E-02
regulation of signal transduction by p53 class mediator (GO:1901796)	177	11	1.66	+	6.64	1.53E-06	3.65E-04
DNA replication (GO:0006260)	214	13	2.00	+	6.49	2.15E-07	5.95E-05
G1/S transition of mitotic cell cycle (GO:0000082)	121	7	1.13	+	6.18	1.95E-04	2.82E-02
cell cycle G1/S phase transition (GO:0044843)	122	7	1.14	+	6.13	2.04E-04	2.88E-02
tRNA metabolic process (GO:0006399)	188	10	1.76	+	5.68	1.68E-05	3.30E-03
RNA splicing, via transesterification reactions (GO:0000375)	288	15	2.70	+	5.56	1.64E-07	4.81E-05
stem cell population maintenance (GO:0019827)	137	7	1.28	+	5.46	4.00E-04	4.88E-02
RNA splicing (GO:0008380)	400	20	3.74	+	5.34	2.53E-09	1.19E-06
mRNA splicing, via spliceosome (GO:0000398)	285	14	2.67	+	5.25	8.38E-07	2.13E-04
RNA splicing, via transesterification reactions with bulged adenosine as nucleophile (GO:0000377)	285	14	2.67	+	5.25	8.38E-07	2.10E-04
DNA recombination (GO:0006310)	214	10	2.00	+	4.99	4.82E-05	9.11E-03
cellular response to oxidative stress (GO:0034599)	226	10	2.12	+	4.73	7.46E-05	1.26E-02
mRNA processing (GO:0006397)	465	20	4.35	+	4.59	2.84E-08	9.58E-06
DNA repair (GO:0006281)	492	20	4.61	+	4.34	6.90E-08	2.14E-05
covalent chromatin modification (GO:0016569)	476	18	4.46	+	4.04	8.83E-07	2.17E-04
reproductive structure development (GO:0048608)	423	15	3.96	+	3.79	1.55E-05	3.12E-03
reproductive system development (GO:0061458)	427	15	4.00	+	3.75	1.72E-05	3.34E-03
DNA metabolic process (GO:0006259)	789	27	7.39	+	3.66	1.02E-08	3.96E-06
chromatin organization (GO:0006325)	667	22	6.24	+	3.52	4.84E-07	1.27E-04
mRNA metabolic process (GO:0016071)	680	22	6.37	+	3.46	6.61E-07	1.71E-04
cellular response to DNA damage stimulus (GO:0006974)	742	24	6.95	+	3.45	1.98E-07	5.69E-05
transcription by RNA polymerase II (GO:0006366)	843	27	7.89	+	3.42	3.85E-08	1.27E-05
embryonic organ development (GO:0048568)	426	13	3.99	+	3.26	2.44E-04	3.38E-02
developmental process involved in reproduction (GO:0003006)	649	19	6.08	+	3.13	1.57E-05	3.13E-03
RNA processing (GO:0006396)	897	26	8.40	+	3.10	4.60E-07	1.23E-04
cell division (GO:0051301)	490	14	4.59	+	3.05	2.72E-04	3.69E-02
chordate embryonic development (GO:0043009)	568	16	5.32	+	3.01	1.16E-04	1.82E-02
chromosome organization (GO:0051276)	1040	29	9.74	+	2.98	2.04E-07	5.76E-05
embryo development ending in birth or egg hatching (GO:0009792)	574	16	5.37	+	2.98	1.31E-04	1.99E-02
mitotic cell cycle (GO:0000278)	711	19	6.66	+	2.85	5.26E-05	9.82E-03
nucleic acid metabolic process (GO:0090304)	4003	101	37.48	+	2.69	6.61E-24	1.03E-19
RNA metabolic process (GO:0016070)	3476	86	32.54	+	2.64	5.68E-19	1.47E-15
nucleobase-containing compound biosynthetic process (GO:0034654)	2967	73	27.78	+	2.63	1.57E-15	1.87E-12
transcription, DNA-templated (GO:0006351)	2610	64	24.44	+	2.62	2.30E-13	1.48E-10
nucleic acid-templated transcription (GO:0097659)	2611	64	24.44	+	2.62	2.34E-13	1.45E-10
RNA biosynthetic process (GO:0032774)	2620	64	24.53	+	2.61	2.73E-13	1.63E-10
cellular response to stress (GO:0033554)	1599	39	14.97	+	2.61	4.03E-08	1.30E-05
heterocycle biosynthetic process (GO:0018130)	3035	73	28.41	+	2.57	5.10E-15	4.94E-12
aromatic compound biosynthetic process (GO:0019438)	3040	73	28.46	+	2.56	5.55E-15	5.07E-12
organic cyclic compound biosynthetic process (GO:1901362)	3173	74	29.71	+	2.49	2.03E-14	1.66E-11
positive regulation of RNA metabolic process (GO:0051254)	1504	35	14.08	+	2.49	1.01E-06	2.46E-04
nucleobase-containing compound metabolic process (GO:0006139)	4564	106	42.73	+	2.48	1.42E-22	7.32E-19
positive regulation of gene expression (GO:0010628)	1818	42	17.02	+	2.47	6.17E-08	1.95E-05
cellular aromatic compound metabolic process (GO:0006725)	4776	109	44.71	+	2.44	1.12E-22	8.65E-19
cellular macromolecule biosynthetic process (GO:0034645)	3697	84	34.61	+	2.43	3.52E-16	4.96E-13
animal organ morphogenesis (GO:0009887)	881	20	8.25	+	2.42	2.83E-04	3.79E-02
heterocycle metabolic process (GO:0046483)	4740	107	44.38	+	2.41	7.67E-22	2.97E-18
positive regulation of transcription by RNA polymerase II (GO:0045944)	1114	25	10.43	+	2.40	7.51E-05	1.25E-02
positive regulation of nucleic acid-templated transcription (GO:1903508)	1433	32	13.42	+	2.39	5.79E-06	1.28E-03
positive regulation of transcription, DNA-templated (GO:0045893)	1433	32	13.42	+	2.39	5.79E-06	1.27E-03
macromolecule biosynthetic process (GO:0009059)	3762	84	35.22	+	2.38	1.25E-15	1.61E-12
positive regulation of RNA biosynthetic process (GO:1902680)	1434	32	13.43	+	2.38	5.86E-06	1.26E-03
organic cyclic compound metabolic process (GO:1901360)	4997	110	46.78	+	2.35	9.35E-22	2.90E-18
gene expression (GO:0010467)	3782	83	35.41	+	2.34	4.57E-15	4.73E-12
cellular nitrogen compound biosynthetic process (GO:0044271)	3488	76	32.66	+	2.33	3.24E-13	1.86E-10
protein modification by small protein conjugation or removal (GO:0070647)	1013	22	9.48	+	2.32	3.06E-04	3.93E-02
cell cycle process (GO:0022402)	1027	22	9.62	+	2.29	3.52E-04	4.36E-02
cell cycle (GO:0007049)	1361	29	12.74	+	2.28	5.74E-05	1.05E-02
negative regulation of RNA metabolic process (GO:0051253)	1269	27	11.88	+	2.27	7.21E-05	1.23E-02
reproductive process (GO:0022414)	1371	29	12.84	+	2.26	6.02E-05	1.09E-02
reproduction (GO:0000003)	1372	29	12.84	+	2.26	6.05E-05	1.08E-02
positive regulation of macromolecule biosynthetic process (GO:0010557)	1687	35	15.79	+	2.22	9.39E-06	1.94E-03
regulation of transcription by RNA polymerase II (GO:0006357)	1986	41	18.59	+	2.21	1.92E-06	4.51E-04
positive regulation of nucleobase-containing compound metabolic process (GO:0045935)	1744	36	16.33	+	2.20	7.37E-06	1.54E-03
cellular nitrogen compound metabolic process (GO:0034641)	5191	107	48.60	+	2.20	1.08E-18	2.39E-15
negative regulation of cellular macromolecule biosynthetic process (GO:2000113)	1343	27	12.57	+	2.15	1.98E-04	2.81E-02
negative regulation of macromolecule biosynthetic process (GO:0010558)	1416	28	13.26	+	2.11	2.74E-04	3.70E-02
negative regulation of nucleobase-containing compound metabolic process (GO:0045934)	1426	28	13.35	+	2.10	2.86E-04	3.79E-02
negative regulation of gene expression (GO:0010629)	1637	32	15.33	+	2.09	8.20E-05	1.34E-02
positive regulation of cellular biosynthetic process (GO:0031328)	1804	35	16.89	+	2.07	5.50E-05	1.01E-02
organic substance biosynthetic process (GO:1901576)	4783	92	44.78	+	2.05	1.88E-13	1.33E-10
cellular biosynthetic process (GO:0044249)	4688	90	43.89	+	2.05	4.93E-13	2.73E-10
biosynthetic process (GO:0009058)	4852	93	45.43	+	2.05	2.07E-13	1.40E-10
positive regulation of biosynthetic process (GO:0009891)	1831	35	17.14	+	2.04	6.24E-05	1.10E-02
regulation of RNA metabolic process (GO:0051252)	3909	74	36.60	+	2.02	5.43E-10	2.63E-07
regulation of nucleic acid-templated transcription (GO:1903506)	3704	69	34.68	+	1.99	5.46E-09	2.35E-06
regulation of gene expression (GO:0010468)	4625	86	43.30	+	1.99	1.77E-11	9.48E-09
regulation of RNA biosynthetic process (GO:2001141)	3712	69	34.75	+	1.99	5.83E-09	2.44E-06
regulation of nucleobase-containing compound metabolic process (GO:0019219)	4268	79	39.96	+	1.98	3.49E-10	1.74E-07
regulation of transcription, DNA-templated (GO:0006355)	3680	68	34.45	+	1.97	1.46E-08	5.41E-06
regulation of cellular macromolecule biosynthetic process (GO:2000112)	4119	74	38.56	+	1.92	7.11E-09	2.83E-06
cellular macromolecule metabolic process (GO:0044260)	6609	118	61.87	+	1.91	3.01E-16	4.67E-13
regulation of macromolecule biosynthetic process (GO:0010556)	4221	75	39.52	+	1.90	6.41E-09	2.61E-06
negative regulation of nitrogen compound metabolic process (GO:0051172)	2347	41	21.97	+	1.87	9.29E-05	1.50E-02
positive regulation of macromolecule metabolic process (GO:0010604)	3034	53	28.40	+	1.87	5.64E-06	1.27E-03
negative regulation of macromolecule metabolic process (GO:0010605)	2546	44	23.84	+	1.85	6.42E-05	1.11E-02
regulation of cellular biosynthetic process (GO:0031326)	4400	76	41.19	+	1.84	1.83E-08	6.59E-06
regulation of biosynthetic process (GO:0009889)	4468	77	41.83	+	1.84	1.39E-08	5.27E-06
macromolecule metabolic process (GO:0043170)	7781	131	72.85	+	1.80	8.57E-17	1.66E-13
positive regulation of metabolic process (GO:0009893)	3268	55	30.60	+	1.80	1.10E-05	2.25E-03
macromolecule modification (GO:0043412)	3451	58	32.31	+	1.80	6.80E-06	1.45E-03
negative regulation of cellular metabolic process (GO:0031324)	2516	42	23.56	+	1.78	2.35E-04	3.28E-02
regulation of macromolecule metabolic process (GO:0060255)	6151	102	57.59	+	1.77	4.96E-11	2.56E-08
positive regulation of cellular metabolic process (GO:0031325)	3051	50	28.56	+	1.75	6.39E-05	1.11E-02
negative regulation of metabolic process (GO:0009892)	2795	45	26.17	+	1.72	2.97E-04	3.91E-02
nitrogen compound metabolic process (GO:0006807)	8640	139	80.89	+	1.72	9.96E-17	1.72E-13
positive regulation of nitrogen compound metabolic process (GO:0051173)	2940	47	27.52	+	1.71	2.68E-04	3.68E-02
regulation of cellular metabolic process (GO:0031323)	6187	98	57.92	+	1.69	3.58E-09	1.59E-06
organelle organization (GO:0006996)	3182	50	29.79	+	1.68	1.96E-04	2.82E-02
regulation of nitrogen compound metabolic process (GO:0051171)	5958	93	55.78	+	1.67	2.78E-08	9.57E-06
regulation of primary metabolic process (GO:0080090)	6124	95	57.33	+	1.66	2.28E-08	8.03E-06
regulation of metabolic process (GO:0019222)	6672	103	62.46	+	1.65	3.08E-09	1.40E-06
cellular metabolic process (GO:0044237)	9069	140	84.91	+	1.65	3.86E-15	4.27E-12
primary metabolic process (GO:0044238)	9162	140	85.78	+	1.63	8.82E-15	7.59E-12
organic substance metabolic process (GO:0071704)	9520	141	89.13	+	1.58	1.17E-13	9.11E-11
metabolic process (GO:0008152)	9969	145	93.33	+	1.55	1.31E-13	9.68E-11
multicellular organism development (GO:0007275)	4769	68	44.65	+	1.52	1.58E-04	2.36E-02
anatomical structure development (GO:0048856)	5137	72	48.09	+	1.50	1.64E-04	2.40E-02
regulation of cellular process (GO:0050794)	10764	128	100.78	+	1.27	1.04E-04	1.67E-02
regulation of biological process (GO:0050789)	11425	132	106.96	+	1.23	4.03E-04	4.84E-02
biological regulation (GO:0065007)	12072	138	113.02	+	1.22	3.63E-04	4.47E-02
cellular process (GO:0009987)	15084	172	141.22	+	1.22	2.54E-07	6.92E-05
biological_process (GO:0008150)	17500	189	163.84	+	1.15	7.16E-08	2.18E-05
Unclassified (UNCLASSIFIED)	3542	8	33.16	-	.24	7.16E-08	2.14E-05
G-protein coupled receptor signaling pathway (GO:0007186)	1306	1	12.23	-	.08	7.89E-05	1.30E-02

## Sheet: Gene module 2 - genes
Module 2 Gene Symbol
UBE2C
RAE1
DNAJC9
KIF11
FAM24B
MKI67
GMNN
ZNF165
TTK
BEND3
ESPN
RCC2
E2F2
CEP85
ZNF683
PDIK1L
EYA3
CDCA8
PPIH
CDC20
KIF2C
RAD54L
STIL
MCOLN2
CDC7
FCRLB
NUF2
DTL
EXO1
NUDT18
CDCA2
PBK
CHD7
RAD54B
CCNE2
DSCC1
TBC1D31
TACC3
NCAPG
NEUROG2
KIF15
POLQ
MCM2
TOPBP1
ECT2
RFC4
UBR7
P2RX5
FAM64A
AURKB
WRAP53
PIK3R6
TMEM97
SPAG5
ATAD5
TOP2A
IKZF3
PSMC3IP
TUBG1
SKAP1
PRR11
SNX8
IGF2BP3
MCM7
FBXL13
MNX1
MNX1-AS1
NCAPG2
HAUS6
CDKN2A
KIF24
TOR2A
DPM2
ZMYND19
LMNB2
CHAF1A
UHRF1
DNMT1
RNASEH2A
ASF1B
HAUS8
LSM4
ZBTB32
SARS2
EXOSC5
LIG1
UBE2S
CHTF18
IL21R
CD19
GINS2
CCDC77
RAD51AP1
CDCA3
RHEBL1
TROAP
ESPL1
TIMELESS
PRIM1
E2F7
SRSF9
RHOF
DIABLO
AACS
RAN
CENPO
BUB1
CKAP2L
SPC25
CENPJ
POU4F1
TFDP1
RANBP1
NOL12
CENPM
OIP5
NUSAP1
CHRNA5
FANCI
CEP72
TRIP13
C5orf34
HMSD
PGAP2
ZDHHC13
CSTF3
INCENP
FEN1
SNORA57
SAC3D1
CDCA5
H2AFX
NCAPD3

## Sheet: Gene module 2 - Panther
Analysis Type:	PANTHER Overrepresentation Test (Released 20171205)
Annotation Version and Release Date:	GO Ontology database Released 2018-02-02
Analyzed List:	20180321_gtexModule2.txt (Homo sapiens)
Reference List:	Homo sapiens (all genes in database)
Test Type:	FISHER
GO biological process complete	Homo sapiens - REFLIST (21042)	20180321_gtexModule2.txt (135)	20180321_gtexModule2.txt (expected)	20180321_gtexModule2.txt (over/under)	20180321_gtexModule2.txt (fold Enrichment)	20180321_gtexModule2.txt (raw P-value)	20180321_gtexModule2.txt (FDR)
DNA replication, Okazaki fragment processing (GO:0033567)	5	3	.03	+	93.52	1.39E-05	2.36E-03
positive regulation of DNA-directed DNA polymerase activity (GO:1900264)	7	3	.04	+	66.80	2.94E-05	4.26E-03
regulation of DNA-directed DNA polymerase activity (GO:1900262)	7	3	.04	+	66.80	2.94E-05	4.22E-03
lagging strand elongation (GO:0006273)	9	3	.06	+	51.96	5.34E-05	6.96E-03
DNA strand elongation involved in DNA replication (GO:0006271)	18	5	.12	+	43.30	3.00E-07	7.38E-05
regulation of mitotic centrosome separation (GO:0046602)	11	3	.07	+	42.51	8.76E-05	1.08E-02
mitotic chromosome condensation (GO:0007076)	15	4	.10	+	41.56	5.68E-06	1.07E-03
regulation of attachment of spindle microtubules to kinetochore (GO:0051988)	13	3	.08	+	35.97	1.34E-04	1.56E-02
DNA strand elongation (GO:0022616)	23	5	.15	+	33.88	8.54E-07	1.92E-04
protein localization to kinetochore (GO:0034501)	14	3	.09	+	33.40	1.61E-04	1.81E-02
chromosome condensation (GO:0030261)	31	6	.20	+	30.17	1.19E-07	3.28E-05
regulation of sister chromatid cohesion (GO:0007063)	21	4	.13	+	29.69	1.80E-05	2.88E-03
DNA replication initiation (GO:0006270)	37	7	.24	+	29.49	1.15E-08	3.80E-06
mitotic sister chromatid cohesion (GO:0007064)	16	3	.10	+	29.23	2.28E-04	2.49E-02
protein localization to chromosome, centromeric region (GO:0071459)	18	3	.12	+	25.98	3.10E-04	3.25E-02
chromosome separation (GO:0051304)	24	4	.15	+	25.98	2.87E-05	4.24E-03
spindle checkpoint (GO:0031577)	24	4	.15	+	25.98	2.87E-05	4.20E-03
nuclear DNA replication (GO:0033260)	38	6	.24	+	24.61	3.47E-07	8.28E-05
cell cycle DNA replication (GO:0044786)	39	6	.25	+	23.98	3.99E-07	9.36E-05
regulation of chromosome segregation (GO:0051983)	97	14	.62	+	22.50	1.14E-14	9.34E-12
mitotic spindle assembly checkpoint (GO:0007094)	21	3	.13	+	22.27	4.65E-04	4.74E-02
mitotic spindle checkpoint (GO:0071174)	21	3	.13	+	22.27	4.65E-04	4.71E-02
spindle assembly checkpoint (GO:0071173)	21	3	.13	+	22.27	4.65E-04	4.68E-02
positive regulation of G2/M transition of mitotic cell cycle (GO:0010971)	21	3	.13	+	22.27	4.65E-04	4.65E-02
negative regulation of sister chromatid segregation (GO:0033046)	30	4	.19	+	20.78	6.31E-05	8.03E-03
negative regulation of chromosome segregation (GO:0051985)	31	4	.20	+	20.11	7.09E-05	8.94E-03
regulation of DNA-dependent DNA replication (GO:0090329)	49	6	.31	+	19.09	1.35E-06	2.94E-04
regulation of mitotic sister chromatid separation (GO:0010965)	52	6	.33	+	17.98	1.85E-06	3.88E-04
DNA-dependent DNA replication (GO:0006261)	115	13	.74	+	17.62	1.81E-12	1.08E-09
spindle organization (GO:0007051)	127	14	.81	+	17.18	3.35E-13	2.26E-10
regulation of sister chromatid segregation (GO:0033045)	73	8	.47	+	17.08	4.81E-08	1.44E-05
mitotic sister chromatid segregation (GO:0000070)	102	11	.65	+	16.81	1.56E-10	6.93E-08
sister chromatid cohesion (GO:0007062)	121	13	.78	+	16.75	3.28E-12	1.81E-09
regulation of chromosome separation (GO:1905818)	56	6	.36	+	16.70	2.75E-06	5.54E-04
regulation of mitotic metaphase/anaphase transition (GO:0030071)	47	5	.30	+	16.58	2.00E-05	3.16E-03
microtubule cytoskeleton organization involved in mitosis (GO:1902850)	95	10	.61	+	16.41	1.37E-09	5.29E-07
regulation of metaphase/anaphase transition of cell cycle (GO:1902099)	48	5	.31	+	16.24	2.19E-05	3.37E-03
DNA replication-independent nucleosome assembly (GO:0006336)	39	4	.25	+	15.99	1.61E-04	1.82E-02
mitotic nuclear division (GO:0140014)	137	14	.88	+	15.93	8.67E-13	5.38E-10
sister chromatid segregation (GO:0000819)	189	19	1.21	+	15.67	7.44E-17	8.24E-14
DNA replication-independent nucleosome organization (GO:0034724)	40	4	.26	+	15.59	1.76E-04	1.96E-02
mitotic spindle organization (GO:0007052)	72	7	.46	+	15.15	7.24E-07	1.65E-04
positive regulation of mitotic cell cycle phase transition (GO:1901992)	62	6	.40	+	15.08	4.75E-06	9.21E-04
regulation of mitotic sister chromatid segregation (GO:0033047)	62	6	.40	+	15.08	4.75E-06	9.09E-04
positive regulation of mitotic nuclear division (GO:0045840)	52	5	.33	+	14.99	3.14E-05	4.46E-03
regulation of centrosome cycle (GO:0046605)	53	5	.34	+	14.70	3.41E-05	4.73E-03
double-strand break repair via homologous recombination (GO:0000724)	86	8	.55	+	14.50	1.55E-07	4.09E-05
microtubule polymerization or depolymerization (GO:0031109)	43	4	.28	+	14.50	2.28E-04	2.51E-02
recombinational repair (GO:0000725)	87	8	.56	+	14.33	1.69E-07	4.29E-05
DNA replication (GO:0006260)	214	19	1.37	+	13.84	6.19E-16	6.00E-13
reciprocal meiotic recombination (GO:0007131)	47	4	.30	+	13.27	3.13E-04	3.26E-02
homologous recombination (GO:0035825)	47	4	.30	+	13.27	3.13E-04	3.23E-02
nuclear chromosome segregation (GO:0098813)	260	22	1.67	+	13.19	6.69E-18	8.65E-15
chromosome segregation (GO:0007059)	302	25	1.94	+	12.90	4.91E-20	9.53E-17
DNA packaging (GO:0006323)	175	14	1.12	+	12.47	1.86E-11	8.75E-09
positive regulation of nuclear division (GO:0051785)	63	5	.40	+	12.37	7.38E-05	9.23E-03
positive regulation of cell cycle phase transition (GO:1901989)	77	6	.49	+	12.15	1.52E-05	2.50E-03
protein sumoylation (GO:0016925)	77	6	.49	+	12.15	1.52E-05	2.47E-03
positive regulation of DNA biosynthetic process (GO:2000573)	65	5	.42	+	11.99	8.48E-05	1.05E-02
nuclear division (GO:0000280)	276	21	1.77	+	11.86	2.95E-16	3.05E-13
cell division (GO:0051301)	490	37	3.14	+	11.77	2.79E-28	8.65E-25
regulation of mitotic nuclear division (GO:0007088)	160	12	1.03	+	11.69	1.09E-09	4.34E-07
G1/S transition of mitotic cell cycle (GO:0000082)	121	9	.78	+	11.59	1.53E-07	4.08E-05
cell cycle G1/S phase transition (GO:0044843)	122	9	.78	+	11.50	1.63E-07	4.21E-05
centrosome cycle (GO:0007098)	82	6	.53	+	11.40	2.12E-05	3.29E-03
regulation of nuclear division (GO:0051783)	184	13	1.18	+	11.01	4.26E-10	1.83E-07
DNA conformation change (GO:0071103)	260	18	1.67	+	10.79	2.07E-13	1.46E-10
organelle fission (GO:0048285)	306	21	1.96	+	10.70	2.04E-15	1.86E-12
spindle assembly (GO:0051225)	73	5	.47	+	10.68	1.42E-04	1.64E-02
double-strand break repair (GO:0006302)	162	11	1.04	+	10.58	1.47E-08	4.73E-06
meiotic chromosome segregation (GO:0045132)	89	6	.57	+	10.51	3.28E-05	4.58E-03
cell cycle phase transition (GO:0044770)	270	18	1.73	+	10.39	3.78E-13	2.44E-10
telomere maintenance (GO:0000723)	91	6	.58	+	10.28	3.69E-05	5.06E-03
microtubule organizing center organization (GO:0031023)	92	6	.59	+	10.17	3.91E-05	5.32E-03
mitotic cell cycle phase transition (GO:0044772)	262	17	1.68	+	10.11	2.68E-12	1.54E-09
mitotic cell cycle process (GO:1903047)	653	42	4.19	+	10.03	1.33E-29	5.17E-26
mitotic cell cycle checkpoint (GO:0007093)	156	10	1.00	+	9.99	1.13E-07	3.19E-05
telomere organization (GO:0032200)	94	6	.60	+	9.95	4.38E-05	5.80E-03
cell cycle checkpoint (GO:0000075)	204	13	1.31	+	9.93	1.40E-09	5.28E-07
mitotic cell cycle (GO:0000278)	711	45	4.56	+	9.86	1.51E-31	7.82E-28
positive regulation of cell cycle process (GO:0090068)	270	17	1.73	+	9.81	4.21E-12	2.17E-09
ciliary basal body-plasma membrane docking (GO:0097711)	96	6	.62	+	9.74	4.90E-05	6.43E-03
meiotic cell cycle process (GO:1903046)	164	10	1.05	+	9.50	1.76E-07	4.40E-05
regulation of G2/M transition of mitotic cell cycle (GO:0010389)	197	12	1.26	+	9.49	9.94E-09	3.35E-06
DNA recombination (GO:0006310)	214	13	1.37	+	9.47	2.42E-09	8.71E-07
meiotic cell cycle (GO:0051321)	216	13	1.39	+	9.38	2.69E-09	9.47E-07
chromatin assembly (GO:0031497)	133	8	.85	+	9.38	3.44E-06	6.84E-04
nucleosome assembly (GO:0006334)	118	7	.76	+	9.25	1.56E-05	2.52E-03
DNA geometric change (GO:0032392)	85	5	.55	+	9.17	2.78E-04	3.00E-02
cytokinesis (GO:0000910)	86	5	.55	+	9.06	2.93E-04	3.09E-02
positive regulation of mitotic cell cycle (GO:0045931)	138	8	.89	+	9.04	4.46E-06	8.75E-04
regulation of cell cycle G2/M phase transition (GO:1902749)	215	12	1.38	+	8.70	2.50E-08	7.90E-06
positive regulation of DNA metabolic process (GO:0051054)	215	12	1.38	+	8.70	2.50E-08	7.74E-06
positive regulation of cell cycle arrest (GO:0071158)	90	5	.58	+	8.66	3.58E-04	3.67E-02
regulation of mitotic cell cycle phase transition (GO:1901990)	407	22	2.61	+	8.43	4.27E-14	3.31E-11
DNA biosynthetic process (GO:0071897)	130	7	.83	+	8.39	2.83E-05	4.22E-03
meiosis I (GO:0007127)	112	6	.72	+	8.35	1.10E-04	1.34E-02
mitotic DNA integrity checkpoint (GO:0044774)	112	6	.72	+	8.35	1.10E-04	1.33E-02
cell cycle process (GO:0022402)	1027	54	6.59	+	8.20	1.80E-34	1.40E-30
chromatin assembly or disassembly (GO:0006333)	153	8	.98	+	8.15	9.17E-06	1.65E-03
meiotic nuclear division (GO:0140013)	153	8	.98	+	8.15	9.17E-06	1.63E-03
negative regulation of chromosome organization (GO:2001251)	115	6	.74	+	8.13	1.27E-04	1.49E-02
DNA integrity checkpoint (GO:0031570)	154	8	.99	+	8.10	9.60E-06	1.69E-03
regulation of DNA repair (GO:0006282)	97	5	.62	+	8.03	4.96E-04	4.93E-02
cell cycle (GO:0007049)	1361	70	8.73	+	8.02	9.28E-46	1.44E-41
regulation of cell cycle phase transition (GO:1901987)	439	22	2.82	+	7.81	1.83E-13	1.35E-10
regulation of DNA replication (GO:0006275)	120	6	.77	+	7.79	1.58E-04	1.80E-02
regulation of microtubule cytoskeleton organization (GO:0070507)	164	8	1.05	+	7.60	1.48E-05	2.50E-03
DNA damage checkpoint (GO:0000077)	145	7	.93	+	7.52	5.49E-05	7.10E-03
regulation of cell cycle process (GO:0010564)	714	34	4.58	+	7.42	6.84E-20	1.18E-16
microtubule cytoskeleton organization (GO:0000226)	399	19	2.56	+	7.42	2.18E-11	9.93E-09
nucleosome organization (GO:0034728)	148	7	.95	+	7.37	6.22E-05	7.97E-03
regulation of mitotic cell cycle (GO:0007346)	653	30	4.19	+	7.16	3.74E-17	4.46E-14
positive regulation of cell cycle (GO:0045787)	371	17	2.38	+	7.14	4.70E-10	1.97E-07
DNA metabolic process (GO:0006259)	789	36	5.06	+	7.11	1.72E-20	3.81E-17
signal transduction by p53 class mediator (GO:0072331)	132	6	.85	+	7.08	2.59E-04	2.81E-02
negative regulation of cell cycle phase transition (GO:1901988)	225	10	1.44	+	6.93	2.74E-06	5.60E-04
regulation of DNA metabolic process (GO:0051052)	389	17	2.50	+	6.81	9.37E-10	3.82E-07
negative regulation of mitotic cell cycle phase transition (GO:1901991)	208	9	1.33	+	6.74	1.08E-05	1.88E-03
DNA repair (GO:0006281)	492	21	3.16	+	6.65	1.25E-11	6.08E-09
regulation of chromosome organization (GO:0033044)	308	13	1.98	+	6.58	1.46E-07	3.97E-05
protein-DNA complex assembly (GO:0065004)	192	8	1.23	+	6.49	4.38E-05	5.90E-03
regulation of microtubule-based process (GO:0032886)	192	8	1.23	+	6.49	4.38E-05	5.85E-03
chromosome organization (GO:0051276)	1040	43	6.67	+	6.44	5.15E-23	1.33E-19
response to ionizing radiation (GO:0010212)	150	6	.96	+	6.23	4.99E-04	4.93E-02
cellular response to DNA damage stimulus (GO:0006974)	742	29	4.76	+	6.09	7.70E-15	6.63E-12
regulation of response to DNA damage stimulus (GO:2001020)	181	7	1.16	+	6.03	2.07E-04	2.29E-02
negative regulation of cell cycle process (GO:0010948)	318	12	2.04	+	5.88	1.40E-06	3.02E-04
protein-DNA complex subunit organization (GO:0071824)	224	8	1.44	+	5.57	1.23E-04	1.46E-02
negative regulation of mitotic cell cycle (GO:0045930)	289	10	1.85	+	5.39	2.26E-05	3.43E-03
regulation of cell cycle (GO:0051726)	1164	40	7.47	+	5.36	1.40E-18	2.17E-15
microtubule-based process (GO:0007017)	590	20	3.79	+	5.28	1.96E-09	7.22E-07
negative regulation of cell cycle (GO:0045786)	572	18	3.67	+	4.90	4.06E-08	1.23E-05
organelle localization (GO:0051640)	577	13	3.70	+	3.51	1.05E-04	1.28E-02
cytoskeleton organization (GO:0007010)	974	21	6.25	+	3.36	1.33E-06	2.94E-04
chromatin organization (GO:0006325)	667	14	4.28	+	3.27	1.17E-04	1.40E-02
regulation of organelle organization (GO:0033043)	1227	25	7.87	+	3.18	3.16E-07	7.67E-05
cellular response to stress (GO:0033554)	1599	32	10.26	+	3.12	7.29E-09	2.51E-06
organelle organization (GO:0006996)	3182	63	20.41	+	3.09	6.01E-18	8.47E-15
cellular component assembly (GO:0022607)	2343	34	15.03	+	2.26	6.02E-06	1.12E-03
cellular component biogenesis (GO:0044085)	2607	37	16.73	+	2.21	2.60E-06	5.38E-04
cellular component organization (GO:0016043)	5273	72	33.83	+	2.13	4.03E-12	2.16E-09
cellular component organization or biogenesis (GO:0071840)	5498	73	35.27	+	2.07	8.92E-12	4.46E-09
nucleic acid metabolic process (GO:0090304)	4003	53	25.68	+	2.06	5.98E-08	1.75E-05
cellular macromolecule biosynthetic process (GO:0034645)	3697	45	23.72	+	1.90	1.15E-05	1.99E-03
macromolecule biosynthetic process (GO:0009059)	3762	45	24.14	+	1.86	1.51E-05	2.51E-03
nucleobase-containing compound metabolic process (GO:0006139)	4564	54	29.28	+	1.84	1.69E-06	3.59E-04
response to stress (GO:0006950)	3358	39	21.54	+	1.81	1.44E-04	1.65E-02
heterocycle metabolic process (GO:0046483)	4740	54	30.41	+	1.78	6.45E-06	1.19E-03
cellular aromatic compound metabolic process (GO:0006725)	4776	54	30.64	+	1.76	7.22E-06	1.32E-03
cellular macromolecule metabolic process (GO:0044260)	6609	73	42.40	+	1.72	6.69E-08	1.92E-05
organic cyclic compound metabolic process (GO:1901360)	4997	54	32.06	+	1.68	2.76E-05	4.16E-03
cellular nitrogen compound metabolic process (GO:0034641)	5191	56	33.30	+	1.68	2.08E-05	3.25E-03
macromolecule metabolic process (GO:0043170)	7781	74	49.92	+	1.48	3.27E-05	4.62E-03
cellular process (GO:0009987)	15084	121	96.78	+	1.25	6.59E-07	1.52E-04
biological_process (GO:0008150)	17500	127	112.28	+	1.13	2.84E-04	3.02E-02
Unclassified (UNCLASSIFIED)	3542	8	22.72	-	.35	2.84E-04	3.04E-02

## Sheet: Gene module 3 - genes
Module 3 Gene Symbol
MRPS26
CBFA2T2
PIGU
SOGA1
MANBAL
ZNF334
SS18L1
TET1
ZCCHC24
UBTD1
HTRA1
CYP2E1
FOXQ1
FOXF2
WRNIP1
BPHL
EEF1E1
ZNF184
COQ3
EPB41L2
TBPL1
C1orf159
AGRN
C1orf127
MINOS1
NUDC
IQCC
TMEM125
CCDC24
DMRTA2
EFCAB7
FNBP1L
KIAA1324
ATXN7L2
ALX3
GSTM5
PHGDH
PLEKHO1
LYSMD1
TMEM9
C1orf115
C1orf35
AKT3
SGK223
WHSC1L1
TOX
NDUFAF6
COX6C
MTSS1
PTK2
LY6E
PUF60
FGFRL1
CHRNA9
KIT
PTPN13
NR3C2
CAND2
CMSS1
ESYT3
RSRC1
MLF1
USP13
OPA1
SFTA3
NKX2-1
SAMD4A
ARG2
ZC2HC1C
TTLL5
GPR68
GLRX5
ZFYVE21
BRF1
LRRC37B
TADA2A
MRPL27
RAD51C
CYB561
C17orf58
CDC42EP4
ARL16
RADIL
EPDR1
DLX5
PVRIG
CFTR
CEP41
ZNF775
PSIP1
BARX1
EPB41L4B
PIP5KL1
CEL
REEP6
SAFB2
C19orf66
QTRT1
TNPO2
EPS15L1
SLC27A1
SUGP2
HPN
DYRK1B
FUT1
MAMSTR
PTOV1
ETFB
STUB1
NTHL1
SMIM22
TOX3
KIAA0895L
IFFO1
ING4
PTMS
RPL13P5
BCAT1
PTHLH
CACNB3
ANKRD33
EID3
HECTD4
ZNF664
VAX2
RAB11FIP5
FBLN7
HS6ST1
MTX2
SATB2
TMEM237
ANO7
ING5
NBEA
SERTM1
SPRY2
TMTC4
IRS2
ARHGEF7
DCUN1D2
PI4KAP2
INPP5J
CSNK1E
RIPPLY3
PKNOX1
ADARB1
GNB5
MEX3B
FAM174B
PDCD6
CMBL
DROSHA
AMACR
SNCAIP
TBC1D9B
GFPT2
PIAS2
ZNF195
NAP1L4
STK33
IMMP1L
CKAP5
PRPF19
RPS6KA4
RBM4B

## Sheet: Gene module 3 - Panther
Analysis Type:	PANTHER Overrepresentation Test (Released 20171205)
Annotation Version and Release Date:	GO Ontology database Released 2018-02-02
Analyzed List:	20180321_gtexModule3.txt (Homo sapiens)
Reference List:	Homo sapiens (all genes in database)
Test Type:	FISHER
GO biological process complete	Homo sapiens - REFLIST (21042)	20180321_gtexModule3.txt (164)	20180321_gtexModule3.txt (expected)	20180321_gtexModule3.txt (over/under)	20180321_gtexModule3.txt (fold Enrichment)	20180321_gtexModule3.txt (raw P-value)	20180321_gtexModule3.txt (FDR)
cellular metabolic process (GO:0044237)	9069	101	70.68	+	1.43	2.45E-06	3.80E-02

## Sheet: Gene module 4 - Genes
Module 4 Gene Symbol
SIRPG
ZNFX1
RBM38
ZNF831
RGS19
CHST15
PTPRE
ADAM8
SERPINB1
BTN3A3
HLA-DQA1
CCND3
PRDM1
EZR
TNFRSF4
TNFRSF14
SMIM1
TNFRSF9
TNFRSF1B
CD52
SH3BGRL3
FGR
LCK
MKNK1
CD53
C1orf162
DENND2D
S100A8
SEMA4A
IFI16
FCER1G
ARHGAP30
CD48
FCGR2B
LY9
FCGR2A
CD247
RCSD1
PTPN7
ADIPOR1
CD55
BATF3
NLRP3
DOK2
SLC25A37
MYBL1
SLA
S100P
ACAA1
GPX1
GNAI2
PPM1M
PRKCD
TKT
NRROS
RNASE6
SLC7A7
GZMH
GZMB
CCDC88C
GPR132
ATP2A3
CXCL16
CD68
ACAP1
TNFSF13
ADAP2
EVI2B
CCL4L1
CCL4
CCL5
CCR7
GRN
ABI3
RHBDF2
TMC6
PGS1
SLC16A3
CARD11
MYO1G
UPP1
LAT2
POR
ARPC1B
PILRA
NAMPT
TMEM140
GSTK1
TPK1
GIMAP7
GIMAP6
GIMAP4
GIMAP5
FBP1
SH2D3C
FCN1
TOR4A
MOB3A
S1PR4
PLIN3
MYO1F
PRAM1
ICAM1
ICAM3
ACP5
LYL1
MAN2B1
RASAL3
IFI30
LRRC25
FXYD5
HCST
TYROBP
GMFG
PLAUR
DHX34
CD37
NAPSB
NAPSA
CD33
NKG7
SIGLEC14
FPR1
OSCAR
LILRB4
LILRB3
LAIR1
TMEM8A
IL32
IGSF6
IL4R
PYCARD
ITGAX
PSMB10
COTL1
IRF8
CD4
CD27
PTPN6
PCED1B
ITGB7
GPR84
NCKAP1L
ARHGAP9
SH2B3
RILPL2
SFTPB
VAMP8
ARID5A
ZAP70
IL1B
RALB
WIPF1
STK17B
ICOS
DOCK10
LCP1
RGL4
NCF4
RAC2
APOBEC3G
TYMP
ITGB2
LACTB
RAB8B
PLEKHO2
CIB1
GZMA
GZMK
GLRX
IRF1
CD14
CSF1R
DOCK2
PRELID1
MXD3
ACAA2
IFITM2
RHOG
SPI1
LPXN
MS4A6A
SLC15A3
RARRES3
FERMT3
RASGRP2
EHD1
TBC1D10C
PTPRCAP
P2RY2
UCP2
CARD16
CASP1
CASP4
CD3D
CD3E
FLI1

## Sheet: Gene module 4 - Panther
Analysis Type:	PANTHER Overrepresentation Test (Released 20171205)
Annotation Version and Release Date:	GO Ontology database Released 2018-02-02
Analyzed List:	20180321_gtexModule4.txt (Homo sapiens)
Reference List:	Homo sapiens (all genes in database)
Test Type:	FISHER
GO biological process complete	Homo sapiens - REFLIST (21042)	20180321_gtexModule4.txt (203)	20180321_gtexModule4.txt (expected)	20180321_gtexModule4.txt (over/under)	20180321_gtexModule4.txt (fold Enrichment)	20180321_gtexModule4.txt (raw P-value)	20180321_gtexModule4.txt (FDR)
regulation of type I hypersensitivity (GO:0001810)	3	2	.03	+	69.10	8.91E-04	3.41E-02
myeloid dendritic cell activation involved in immune response (GO:0002277)	3	2	.03	+	69.10	8.91E-04	3.41E-02
regulation of type IIa hypersensitivity (GO:0001796)	3	2	.03	+	69.10	8.91E-04	3.40E-02
regulation of type II hypersensitivity (GO:0002892)	3	2	.03	+	69.10	8.91E-04	3.39E-02
lymphocyte aggregation (GO:0071593)	4	2	.04	+	51.83	1.33E-03	4.70E-02
interleukin-12 production (GO:0032615)	4	2	.04	+	51.83	1.33E-03	4.69E-02
regulation of hypersensitivity (GO:0002883)	7	3	.07	+	44.42	9.82E-05	5.02E-03
negative thymic T cell selection (GO:0045060)	10	4	.10	+	41.46	7.52E-06	5.27E-04
leukocyte aggregation (GO:0070486)	10	4	.10	+	41.46	7.52E-06	5.25E-04
positive thymic T cell selection (GO:0045059)	8	3	.08	+	38.87	1.34E-04	6.60E-03
negative T cell selection (GO:0043383)	11	4	.11	+	37.69	1.02E-05	6.74E-04
thymic T cell selection (GO:0045061)	17	6	.16	+	36.58	6.23E-08	7.16E-06
positive regulation of interleukin-2 biosynthetic process (GO:0045086)	12	4	.12	+	34.55	1.35E-05	8.73E-04
positive regulation of mast cell activation involved in immune response (GO:0033008)	13	4	.13	+	31.89	1.75E-05	1.11E-03
positive regulation of mast cell degranulation (GO:0043306)	13	4	.13	+	31.89	1.75E-05	1.10E-03
regulation of neutrophil activation (GO:1902563)	10	3	.10	+	31.10	2.29E-04	1.07E-02
interleukin-1 beta production (GO:0032611)	14	4	.14	+	29.62	2.23E-05	1.38E-03
leukocyte migration involved in inflammatory response (GO:0002523)	11	3	.11	+	28.27	2.90E-04	1.31E-02
interleukin-1 production (GO:0032612)	15	4	.14	+	27.64	2.80E-05	1.68E-03
positive regulation of chemokine secretion (GO:0090197)	12	3	.12	+	25.91	3.59E-04	1.58E-02
regulation of acute inflammatory response to antigenic stimulus (GO:0002864)	12	3	.12	+	25.91	3.59E-04	1.57E-02
positive regulation of leukocyte degranulation (GO:0043302)	21	5	.20	+	24.68	4.24E-06	3.16E-04
positive regulation of cell adhesion mediated by integrin (GO:0033630)	17	4	.16	+	24.39	4.26E-05	2.40E-03
positive regulation of B cell differentiation (GO:0045579)	13	3	.13	+	23.92	4.39E-04	1.87E-02
regulation of chemokine secretion (GO:0090196)	13	3	.13	+	23.92	4.39E-04	1.87E-02
positive regulation of myeloid leukocyte mediated immunity (GO:0002888)	22	5	.21	+	23.56	5.16E-06	3.76E-04
regulation of interleukin-2 biosynthetic process (GO:0045076)	18	4	.17	+	23.03	5.17E-05	2.85E-03
T cell selection (GO:0045058)	36	8	.35	+	23.03	7.99E-09	1.08E-06
positive regulation of mast cell activation (GO:0033005)	18	4	.17	+	23.03	5.17E-05	2.84E-03
regulation of alpha-beta T cell proliferation (GO:0046640)	23	5	.22	+	22.53	6.23E-06	4.43E-04
negative regulation of humoral immune response (GO:0002921)	14	3	.14	+	22.21	5.30E-04	2.17E-02
leukocyte cell-cell adhesion (GO:0007159)	47	10	.45	+	22.05	1.48E-10	3.20E-08
positive regulation of alpha-beta T cell proliferation (GO:0046641)	19	4	.18	+	21.82	6.21E-05	3.32E-03
positive regulation of interleukin-8 secretion (GO:2000484)	15	3	.14	+	20.73	6.31E-04	2.54E-02
positive regulation of T cell apoptotic process (GO:0070234)	15	3	.14	+	20.73	6.31E-04	2.53E-02
T cell migration (GO:0072678)	21	4	.20	+	19.74	8.75E-05	4.57E-03
positive regulation of membrane protein ectodomain proteolysis (GO:0051044)	16	3	.15	+	19.44	7.44E-04	2.94E-02
regulation of leukocyte degranulation (GO:0043300)	43	8	.41	+	19.28	2.71E-08	3.34E-06
regulation of myeloid leukocyte mediated immunity (GO:0002886)	43	8	.41	+	19.28	2.71E-08	3.31E-06
regulation of B cell differentiation (GO:0045577)	27	5	.26	+	19.20	1.24E-05	8.10E-04
myeloid dendritic cell activation (GO:0001773)	22	4	.21	+	18.85	1.03E-04	5.20E-03
positive T cell selection (GO:0043368)	22	4	.21	+	18.85	1.03E-04	5.18E-03
regulation of inflammatory response to antigenic stimulus (GO:0002861)	22	4	.21	+	18.85	1.03E-04	5.17E-03
respiratory burst (GO:0045730)	17	3	.16	+	18.29	8.69E-04	3.35E-02
regulation of antigen processing and presentation (GO:0002577)	17	3	.16	+	18.29	8.69E-04	3.34E-02
negative regulation of antigen receptor-mediated signaling pathway (GO:0050858)	23	4	.22	+	18.03	1.20E-04	5.94E-03
regulation of mast cell activation involved in immune response (GO:0033006)	29	5	.28	+	17.87	1.68E-05	1.08E-03
regulation of mast cell degranulation (GO:0043304)	29	5	.28	+	17.87	1.68E-05	1.07E-03
regulation of superoxide anion generation (GO:0032928)	18	3	.17	+	17.28	1.01E-03	3.74E-02
positive regulation of myoblast fusion (GO:1901741)	18	3	.17	+	17.28	1.01E-03	3.74E-02
negative regulation of interleukin-1 beta production (GO:0032691)	18	3	.17	+	17.28	1.01E-03	3.73E-02
negative regulation of T cell receptor signaling pathway (GO:0050860)	19	3	.18	+	16.37	1.16E-03	4.21E-02
positive regulation of lymphocyte apoptotic process (GO:0070230)	19	3	.18	+	16.37	1.16E-03	4.20E-02
regulation of cell adhesion mediated by integrin (GO:0033628)	40	6	.39	+	15.55	4.82E-06	3.54E-04
regulation of myoblast fusion (GO:1901739)	20	3	.19	+	15.55	1.32E-03	4.69E-02
positive regulation of acute inflammatory response (GO:0002675)	27	4	.26	+	15.36	2.08E-04	9.89E-03
T cell costimulation (GO:0031295)	76	11	.73	+	15.00	6.87E-10	1.24E-07
positive regulation of calcium-mediated signaling (GO:0050850)	35	5	.34	+	14.81	3.80E-05	2.19E-03
regulation of interleukin-1 beta secretion (GO:0050706)	35	5	.34	+	14.81	3.80E-05	2.18E-03
lymphocyte costimulation (GO:0031294)	77	11	.74	+	14.81	7.78E-10	1.37E-07
positive regulation of CD4-positive, alpha-beta T cell activation (GO:2000516)	28	4	.27	+	14.81	2.36E-04	1.10E-02
T cell differentiation in thymus (GO:0033077)	43	6	.41	+	14.46	7.02E-06	4.95E-04
positive regulation of lymphocyte migration (GO:2000403)	29	4	.28	+	14.30	2.67E-04	1.22E-02
positive regulation of alpha-beta T cell activation (GO:0046635)	51	7	.49	+	14.23	1.31E-06	1.16E-04
regulation of T cell receptor signaling pathway (GO:0050856)	37	5	.36	+	14.01	4.84E-05	2.70E-03
positive regulation of interleukin-2 production (GO:0032743)	30	4	.29	+	13.82	3.00E-04	1.35E-02
regulation of defense response to virus by virus (GO:0050690)	30	4	.29	+	13.82	3.00E-04	1.34E-02
neutrophil chemotaxis (GO:0030593)	61	8	.59	+	13.59	3.07E-07	3.07E-05
positive regulation of phagocytosis (GO:0050766)	46	6	.44	+	13.52	9.98E-06	6.64E-04
regulation of mast cell activation (GO:0033003)	39	5	.38	+	13.29	6.08E-05	3.26E-03
regulation of interleukin-1 beta production (GO:0032651)	55	7	.53	+	13.19	2.07E-06	1.67E-04
lymphocyte migration (GO:0072676)	57	7	.55	+	12.73	2.57E-06	2.01E-04
regulation of interleukin-1 secretion (GO:0050704)	41	5	.40	+	12.64	7.56E-05	4.00E-03
positive regulation of neutrophil migration (GO:1902624)	33	4	.32	+	12.56	4.18E-04	1.81E-02
T cell mediated immunity (GO:0002456)	33	4	.32	+	12.56	4.18E-04	1.80E-02
positive regulation of interleukin-1 beta production (GO:0032731)	33	4	.32	+	12.56	4.18E-04	1.80E-02
regulation of alpha-beta T cell activation (GO:0046634)	75	9	.72	+	12.44	1.10E-07	1.17E-05
granulocyte chemotaxis (GO:0071621)	68	8	.66	+	12.19	6.54E-07	6.22E-05
positive regulation of T cell activation (GO:0050870)	214	25	2.06	+	12.11	6.19E-19	2.74E-16
positive regulation of leukocyte cell-cell adhesion (GO:1903039)	223	26	2.15	+	12.09	1.23E-19	5.62E-17
neutrophil migration (GO:1990266)	70	8	.68	+	11.85	8.00E-07	7.52E-05
regulation of T cell apoptotic process (GO:0070232)	35	4	.34	+	11.85	5.12E-04	2.11E-02
regulation of antigen receptor-mediated signaling pathway (GO:0050854)	55	6	.53	+	11.31	2.53E-05	1.54E-03
positive regulation of T cell proliferation (GO:0042102)	94	10	.91	+	11.03	6.08E-08	7.04E-06
positive regulation of regulated secretory pathway (GO:1903307)	47	5	.45	+	11.03	1.37E-04	6.71E-03
positive regulation of alpha-beta T cell differentiation (GO:0046638)	38	4	.37	+	10.91	6.82E-04	2.70E-02
regulation of phagocytosis (GO:0050764)	67	7	.65	+	10.83	6.87E-06	4.86E-04
regulation of neutrophil migration (GO:1902622)	39	4	.38	+	10.63	7.46E-04	2.94E-02
granulocyte migration (GO:0097530)	78	8	.75	+	10.63	1.70E-06	1.40E-04
regulation of insulin receptor signaling pathway (GO:0046626)	49	5	.47	+	10.58	1.64E-04	7.94E-03
positive regulation of cell-cell adhesion (GO:0022409)	257	26	2.48	+	10.49	3.08E-18	1.26E-15
regulation of interleukin-1 production (GO:0032652)	70	7	.68	+	10.37	8.96E-06	6.14E-04
interferon-gamma-mediated signaling pathway (GO:0060333)	71	7	.68	+	10.22	9.76E-06	6.58E-04
positive regulation of T cell differentiation (GO:0045582)	71	7	.68	+	10.22	9.76E-06	6.55E-04
regulation of interleukin-2 production (GO:0032663)	51	5	.49	+	10.16	1.95E-04	9.33E-03
positive regulation of lymphocyte differentiation (GO:0045621)	82	8	.79	+	10.11	2.40E-06	1.91E-04
regulation of interleukin-12 production (GO:0032655)	52	5	.50	+	9.97	2.12E-04	1.00E-02
regulation of alpha-beta T cell differentiation (GO:0046637)	52	5	.50	+	9.97	2.12E-04	9.97E-03
positive regulation of interleukin-1 production (GO:0032732)	42	4	.41	+	9.87	9.65E-04	3.60E-02
T cell differentiation (GO:0030217)	126	12	1.22	+	9.87	8.89E-09	1.19E-06
regulation of T cell activation (GO:0050863)	320	30	3.09	+	9.72	4.70E-20	2.28E-17
regulation of leukocyte cell-cell adhesion (GO:1903037)	335	31	3.23	+	9.59	1.51E-20	8.07E-18
regulation of CD4-positive, alpha-beta T cell activation (GO:2000514)	44	4	.42	+	9.42	1.13E-03	4.16E-02
alpha-beta T cell activation (GO:0046631)	55	5	.53	+	9.42	2.70E-04	1.23E-02
integrin-mediated signaling pathway (GO:0007229)	90	8	.87	+	9.21	4.56E-06	3.37E-04
regulation of interleukin-10 production (GO:0032653)	45	4	.43	+	9.21	1.23E-03	4.41E-02
regulation of release of cytochrome c from mitochondria (GO:0090199)	45	4	.43	+	9.21	1.23E-03	4.40E-02
regulation of T cell differentiation (GO:0045580)	124	11	1.20	+	9.20	7.36E-08	8.16E-06
negative regulation of cytokine secretion (GO:0050710)	57	5	.55	+	9.09	3.15E-04	1.41E-02
myeloid leukocyte migration (GO:0097529)	103	9	.99	+	9.06	1.31E-06	1.16E-04
regulation of T cell proliferation (GO:0042129)	149	13	1.44	+	9.04	5.61E-09	8.06E-07
positive regulation of leukocyte activation (GO:0002696)	367	32	3.54	+	9.04	1.79E-20	9.27E-18
positive regulation of interleukin-8 production (GO:0032757)	46	4	.44	+	9.01	1.32E-03	4.71E-02
regulation of lymphocyte migration (GO:2000401)	46	4	.44	+	9.01	1.32E-03	4.70E-02
leukocyte chemotaxis (GO:0030595)	127	11	1.23	+	8.98	9.23E-08	9.87E-06
T cell activation involved in immune response (GO:0002286)	58	5	.56	+	8.94	3.40E-04	1.51E-02
positive regulation of cytokine biosynthetic process (GO:0042108)	58	5	.56	+	8.94	3.40E-04	1.50E-02
regulation of granulocyte chemotaxis (GO:0071622)	47	4	.45	+	8.82	1.42E-03	4.99E-02
peptidyl-tyrosine autophosphorylation (GO:0038083)	47	4	.45	+	8.82	1.42E-03	4.98E-02
alpha-beta T cell differentiation (GO:0046632)	47	4	.45	+	8.82	1.42E-03	4.97E-02
regulation of immunoglobulin mediated immune response (GO:0002889)	47	4	.45	+	8.82	1.42E-03	4.96E-02
regulation of B cell mediated immunity (GO:0002712)	47	4	.45	+	8.82	1.42E-03	4.95E-02
positive regulation of cell activation (GO:0050867)	377	32	3.64	+	8.80	3.78E-20	1.89E-17
positive regulation of lymphocyte activation (GO:0051251)	332	28	3.20	+	8.74	1.18E-17	4.57E-15
positive regulation of lymphocyte proliferation (GO:0050671)	131	11	1.26	+	8.70	1.24E-07	1.30E-05
positive regulation of mononuclear cell proliferation (GO:0032946)	132	11	1.27	+	8.64	1.33E-07	1.38E-05
neutrophil activation (GO:0042119)	493	41	4.76	+	8.62	2.10E-25	2.97E-22
neutrophil degranulation (GO:0043312)	483	40	4.66	+	8.58	1.01E-24	1.05E-21
regulation of adaptive immune response (GO:0002819)	133	11	1.28	+	8.57	1.43E-07	1.48E-05
granulocyte activation (GO:0036230)	497	41	4.79	+	8.55	2.81E-25	3.63E-22
neutrophil activation involved in immune response (GO:0002283)	485	40	4.68	+	8.55	1.17E-24	1.07E-21
regulation of cytokine secretion (GO:0050707)	171	14	1.65	+	8.49	3.07E-09	4.62E-07
regulation of cell-cell adhesion (GO:0022407)	418	34	4.03	+	8.43	7.89E-21	4.37E-18
response to interferon-gamma (GO:0034341)	160	13	1.54	+	8.42	1.24E-08	1.59E-06
leukocyte degranulation (GO:0043299)	505	41	4.87	+	8.42	4.95E-25	5.90E-22
positive regulation of leukocyte mediated immunity (GO:0002705)	99	8	.96	+	8.38	8.79E-06	6.05E-04
neutrophil mediated immunity (GO:0002446)	496	40	4.79	+	8.36	2.54E-24	2.19E-21
regulation of B cell proliferation (GO:0030888)	62	5	.60	+	8.36	4.53E-04	1.90E-02
positive regulation of leukocyte proliferation (GO:0070665)	137	11	1.32	+	8.32	1.89E-07	1.93E-05
myeloid cell activation involved in immune response (GO:0002275)	514	41	4.96	+	8.27	9.27E-25	1.03E-21
regulation of lymphocyte proliferation (GO:0050670)	201	16	1.94	+	8.25	3.25E-10	6.46E-08
regulation of lymphocyte differentiation (GO:0045619)	151	12	1.46	+	8.24	5.75E-08	6.70E-06
positive regulation of interferon-gamma production (GO:0032729)	63	5	.61	+	8.23	4.85E-04	2.02E-02
myeloid leukocyte mediated immunity (GO:0002444)	517	41	4.99	+	8.22	1.14E-24	1.10E-21
regulation of mononuclear cell proliferation (GO:0032944)	202	16	1.95	+	8.21	3.48E-10	6.82E-08
cellular response to interferon-gamma (GO:0071346)	139	11	1.34	+	8.20	2.16E-07	2.19E-05
positive regulation of cytokine secretion (GO:0050715)	114	9	1.10	+	8.18	2.86E-06	2.22E-04
myeloid leukocyte activation (GO:0002274)	564	44	5.44	+	8.09	3.26E-26	5.62E-23
leukocyte activation involved in immune response (GO:0002366)	606	47	5.85	+	8.04	6.36E-28	1.64E-24
cell activation involved in immune response (GO:0002263)	610	47	5.88	+	7.99	8.32E-28	1.61E-24
regulation of leukocyte proliferation (GO:0070663)	210	16	2.03	+	7.90	5.91E-10	1.09E-07
cell chemotaxis (GO:0060326)	184	14	1.78	+	7.89	7.37E-09	1.01E-06
viral entry into host cell (GO:0046718)	92	7	.89	+	7.89	4.64E-05	2.61E-03
positive regulation of leukocyte differentiation (GO:1902107)	133	10	1.28	+	7.79	1.21E-06	1.09E-04
regulation of cellular response to insulin stimulus (GO:1900076)	67	5	.65	+	7.74	6.31E-04	2.53E-02
Fc receptor mediated stimulatory signaling pathway (GO:0002431)	135	10	1.30	+	7.68	1.37E-06	1.20E-04
cytokine production (GO:0001816)	135	10	1.30	+	7.68	1.37E-06	1.19E-04
lymphocyte differentiation (GO:0030098)	217	16	2.09	+	7.64	9.23E-10	1.56E-07
T cell activation (GO:0042110)	218	16	2.10	+	7.61	9.83E-10	1.64E-07
positive regulation of adaptive immune response (GO:0002821)	82	6	.79	+	7.58	2.00E-04	9.53E-03
Fc-gamma receptor signaling pathway (GO:0038094)	137	10	1.32	+	7.57	1.55E-06	1.31E-04
regulation of leukocyte mediated immunity (GO:0002703)	166	12	1.60	+	7.49	1.51E-07	1.55E-05
positive regulation of NF-kappaB transcription factor activity (GO:0051092)	139	10	1.34	+	7.46	1.75E-06	1.42E-04
cellular response to molecule of bacterial origin (GO:0071219)	153	11	1.48	+	7.45	5.31E-07	5.11E-05
regulation of regulated secretory pathway (GO:1903305)	112	8	1.08	+	7.40	2.04E-05	1.27E-03
lymphocyte activation involved in immune response (GO:0002285)	99	7	.96	+	7.33	7.19E-05	3.82E-03
regulation of leukocyte activation (GO:0002694)	538	38	5.19	+	7.32	3.13E-21	1.94E-18
regulation of leukocyte apoptotic process (GO:2000106)	85	6	.82	+	7.32	2.40E-04	1.11E-02
negative regulation of protein secretion (GO:0050709)	114	8	1.10	+	7.27	2.30E-05	1.41E-03
regulation of lymphocyte activation (GO:0051249)	471	33	4.54	+	7.26	2.13E-18	8.92E-16
leukocyte activation (GO:0045321)	873	61	8.42	+	7.24	3.27E-34	1.69E-30
leukocyte migration (GO:0050900)	360	25	3.47	+	7.20	4.67E-14	1.45E-11
cellular response to lipopolysaccharide (GO:0071222)	145	10	1.40	+	7.15	2.51E-06	1.98E-04
positive regulation of cell adhesion (GO:0045785)	395	27	3.81	+	7.09	6.00E-15	1.90E-12
regulation of cell activation (GO:0050865)	574	39	5.54	+	7.04	3.19E-21	1.90E-18
immune response-regulating cell surface receptor signaling pathway involved in phagocytosis (GO:0002433)	133	9	1.28	+	7.01	9.29E-06	6.32E-04
Fc-gamma receptor signaling pathway involved in phagocytosis (GO:0038096)	133	9	1.28	+	7.01	9.29E-06	6.29E-04
chemokine-mediated signaling pathway (GO:0070098)	74	5	.71	+	7.00	9.64E-04	3.61E-02
entry into other organism involved in symbiotic interaction (GO:0051828)	104	7	1.00	+	6.98	9.62E-05	4.99E-03
entry into cell of other organism involved in symbiotic interaction (GO:0051806)	104	7	1.00	+	6.98	9.62E-05	4.97E-03
entry into host (GO:0044409)	104	7	1.00	+	6.98	9.62E-05	4.96E-03
entry into host cell (GO:0030260)	104	7	1.00	+	6.98	9.62E-05	4.94E-03
regulation of leukocyte differentiation (GO:1902105)	254	17	2.45	+	6.94	1.09E-09	1.77E-07
regulation of calcium-mediated signaling (GO:0050848)	75	5	.72	+	6.91	1.02E-03	3.77E-02
negative regulation of cysteine-type endopeptidase activity involved in apoptotic process (GO:0043154)	90	6	.87	+	6.91	3.21E-04	1.43E-02
lymphocyte proliferation (GO:0046651)	75	5	.72	+	6.91	1.02E-03	3.76E-02
negative regulation of peptide secretion (GO:0002792)	120	8	1.16	+	6.91	3.25E-05	1.93E-03
positive regulation of leukocyte migration (GO:0002687)	121	8	1.17	+	6.85	3.44E-05	2.03E-03
lymphocyte activation (GO:0046649)	348	23	3.36	+	6.85	1.35E-12	3.66E-10
T cell receptor signaling pathway (GO:0050852)	152	10	1.47	+	6.82	3.73E-06	2.83E-04
negative regulation of viral life cycle (GO:1903901)	76	5	.73	+	6.82	1.08E-03	3.96E-02
regulation of adaptive immune response based on somatic recombination of immune receptors built from immunoglobulin superfamily domains (GO:0002822)	122	8	1.18	+	6.80	3.63E-05	2.12E-03
leukocyte mediated immunity (GO:0002443)	736	48	7.10	+	6.76	2.03E-25	3.15E-22
negative regulation of viral process (GO:0048525)	92	6	.89	+	6.76	3.59E-04	1.58E-02
mononuclear cell proliferation (GO:0032943)	77	5	.74	+	6.73	1.14E-03	4.17E-02
positive regulation of production of molecular mediator of immune response (GO:0002702)	77	5	.74	+	6.73	1.14E-03	4.16E-02
regulation of interferon-gamma production (GO:0032649)	93	6	.90	+	6.69	3.79E-04	1.65E-02
positive regulation of adaptive immune response based on somatic recombination of immune receptors built from immunoglobulin superfamily domains (GO:0002824)	78	5	.75	+	6.64	1.20E-03	4.34E-02
negative regulation of cysteine-type endopeptidase activity (GO:2000117)	110	7	1.06	+	6.60	1.34E-04	6.61E-03
antigen processing and presentation of exogenous peptide antigen via MHC class I (GO:0042590)	79	5	.76	+	6.56	1.27E-03	4.55E-02
cellular response to biotic stimulus (GO:0071216)	174	11	1.68	+	6.55	1.75E-06	1.43E-04
leukocyte differentiation (GO:0002521)	303	19	2.92	+	6.50	3.07E-10	6.19E-08
regulated exocytosis (GO:0045055)	688	43	6.64	+	6.48	4.59E-22	3.23E-19
positive regulation of exocytosis (GO:0045921)	80	5	.77	+	6.48	1.34E-03	4.71E-02
tumor necrosis factor-mediated signaling pathway (GO:0033209)	129	8	1.24	+	6.43	5.28E-05	2.87E-03
cell activation (GO:0001775)	1019	63	9.83	+	6.41	1.62E-32	6.28E-29
positive regulation of hemopoiesis (GO:1903708)	166	10	1.60	+	6.24	7.78E-06	5.39E-04
exocytosis (GO:0006887)	772	46	7.45	+	6.18	8.26E-23	6.10E-20
immune effector process (GO:0002252)	1026	61	9.90	+	6.16	1.58E-30	4.90E-27
immune response-activating cell surface receptor signaling pathway (GO:0002429)	405	24	3.91	+	6.14	3.80E-12	9.81E-10
regulation of exocytosis (GO:0017157)	171	10	1.65	+	6.06	9.96E-06	6.66E-04
positive regulation of endocytosis (GO:0045807)	123	7	1.19	+	5.90	2.57E-04	1.18E-02
positive regulation of immune effector process (GO:0002699)	176	10	1.70	+	5.89	1.26E-05	8.23E-04
response to lipopolysaccharide (GO:0032496)	300	17	2.89	+	5.87	1.15E-08	1.48E-06
response to molecule of bacterial origin (GO:0002237)	318	18	3.07	+	5.87	4.25E-09	6.21E-07
response to tumor necrosis factor (GO:0034612)	266	15	2.57	+	5.85	9.13E-08	9.83E-06
myeloid cell differentiation (GO:0030099)	197	11	1.90	+	5.79	5.42E-06	3.89E-04
antigen receptor-mediated signaling pathway (GO:0050851)	237	13	2.29	+	5.69	9.06E-07	8.36E-05
phagocytosis (GO:0006909)	292	16	2.82	+	5.68	4.89E-08	5.83E-06
immune response-regulating cell surface receptor signaling pathway (GO:0002768)	438	24	4.23	+	5.68	1.80E-11	4.22E-09
immune response (GO:0006955)	1720	94	16.59	+	5.66	1.63E-46	1.26E-42
negative regulation of inflammatory response (GO:0050728)	110	6	1.06	+	5.65	8.77E-04	3.37E-02
positive regulation of peptide secretion (GO:0002793)	257	14	2.48	+	5.65	3.69E-07	3.62E-05
inflammatory response (GO:0006954)	462	25	4.46	+	5.61	8.54E-12	2.13E-09
positive regulation of inflammatory response (GO:0050729)	111	6	1.07	+	5.60	9.18E-04	3.48E-02
immune response-activating signal transduction (GO:0002757)	501	27	4.83	+	5.59	1.28E-12	3.53E-10
regulation of cell adhesion (GO:0030155)	671	36	6.47	+	5.56	1.62E-16	5.73E-14
cytokine-mediated signaling pathway (GO:0019221)	541	29	5.22	+	5.56	1.97E-13	5.65E-11
activation of immune response (GO:0002253)	562	30	5.42	+	5.53	8.02E-14	2.44E-11
cellular response to tumor necrosis factor (GO:0071356)	245	13	2.36	+	5.50	1.29E-06	1.16E-04
negative regulation of multi-organism process (GO:0043901)	170	9	1.64	+	5.49	5.82E-05	3.16E-03
regulation of cysteine-type endopeptidase activity involved in apoptotic process (GO:0043281)	209	11	2.02	+	5.46	9.23E-06	6.31E-04
regulation of B cell activation (GO:0050864)	171	9	1.65	+	5.46	6.08E-05	3.27E-03
innate immune response (GO:0045087)	707	37	6.82	+	5.42	1.24E-16	4.59E-14
Fc receptor signaling pathway (GO:0038093)	249	13	2.40	+	5.41	1.53E-06	1.30E-04
regulation of immune response (GO:0050776)	1049	54	10.12	+	5.34	5.27E-24	4.30E-21
regulation of production of molecular mediator of immune response (GO:0002700)	117	6	1.13	+	5.32	1.19E-03	4.30E-02
secretion by cell (GO:0032940)	960	49	9.26	+	5.29	1.45E-21	9.36E-19
apoptotic signaling pathway (GO:0097190)	294	15	2.84	+	5.29	3.11E-07	3.09E-05
positive regulation of immune response (GO:0050778)	750	38	7.24	+	5.25	1.25E-16	4.50E-14
positive regulation of protein secretion (GO:0050714)	237	12	2.29	+	5.25	5.25E-06	3.81E-04
negative regulation of secretion by cell (GO:1903531)	178	9	1.72	+	5.24	8.15E-05	4.28E-03
immune response-regulating signaling pathway (GO:0002764)	535	27	5.16	+	5.23	5.43E-12	1.38E-09
B cell activation (GO:0042113)	139	7	1.34	+	5.22	5.19E-04	2.13E-02
regulation of cysteine-type endopeptidase activity (GO:2000116)	239	12	2.31	+	5.20	5.70E-06	4.07E-04
hemopoiesis (GO:0030097)	520	26	5.02	+	5.18	1.69E-11	4.03E-09
platelet activation (GO:0030168)	142	7	1.37	+	5.11	5.86E-04	2.37E-02
regulation of ERK1 and ERK2 cascade (GO:0070372)	268	13	2.59	+	5.03	3.31E-06	2.56E-04
adaptive immune response (GO:0002250)	434	21	4.19	+	5.02	2.97E-09	4.51E-07
positive regulation of immune system process (GO:0002684)	1037	50	10.00	+	5.00	5.39E-21	3.10E-18
positive regulation of cytokine production (GO:0001819)	398	19	3.84	+	4.95	2.15E-08	2.66E-06
regulation of hemopoiesis (GO:1903706)	421	20	4.06	+	4.92	9.68E-09	1.27E-06
lymphocyte mediated immunity (GO:0002449)	233	11	2.25	+	4.89	2.42E-05	1.49E-03
regulation of actin filament polymerization (GO:0030833)	149	7	1.44	+	4.87	7.69E-04	3.00E-02
antigen processing and presentation (GO:0019882)	213	10	2.05	+	4.87	5.96E-05	3.22E-03
regulation of leukocyte migration (GO:0002685)	171	8	1.65	+	4.85	3.35E-04	1.49E-02
positive regulation of secretion (GO:0051047)	386	18	3.72	+	4.83	7.19E-08	8.03E-06
positive regulation of intracellular transport (GO:0032388)	236	11	2.28	+	4.83	2.71E-05	1.63E-03
regulation of peptide secretion (GO:0002791)	452	21	4.36	+	4.82	5.88E-09	8.36E-07
regulation of acute inflammatory response (GO:0002673)	151	7	1.46	+	4.81	8.29E-04	3.21E-02
adaptive immune response based on somatic recombination of immune receptors built from immunoglobulin superfamily domains (GO:0002460)	238	11	2.30	+	4.79	2.92E-05	1.74E-03
positive regulation of ERK1 and ERK2 cascade (GO:0070374)	195	9	1.88	+	4.78	1.58E-04	7.67E-03
hematopoietic or lymphoid organ development (GO:0048534)	566	26	5.46	+	4.76	9.96E-11	2.24E-08
secretion (GO:0046903)	1071	49	10.33	+	4.74	1.18E-19	5.57E-17
antigen processing and presentation of exogenous peptide antigen (GO:0002478)	175	8	1.69	+	4.74	3.89E-04	1.69E-02
positive regulation of endopeptidase activity (GO:0010950)	154	7	1.49	+	4.71	9.26E-04	3.48E-02
defense response (GO:0006952)	1255	57	12.11	+	4.71	7.77E-23	6.02E-20
immune system development (GO:0002520)	598	27	5.77	+	4.68	6.10E-11	1.41E-08
activation of innate immune response (GO:0002218)	244	11	2.35	+	4.67	3.63E-05	2.12E-03
positive regulation of DNA binding transcription factor activity (GO:0051091)	244	11	2.35	+	4.67	3.63E-05	2.11E-03
regulation of immune system process (GO:0002682)	1531	69	14.77	+	4.67	7.49E-28	1.66E-24
regulation of protein secretion (GO:0050708)	424	19	4.09	+	4.64	5.59E-08	6.57E-06
positive regulation of secretion by cell (GO:1903532)	359	16	3.46	+	4.62	7.00E-07	6.62E-05
response to virus (GO:0009615)	270	12	2.60	+	4.61	1.84E-05	1.15E-03
regulation of inflammatory response (GO:0050727)	383	17	3.69	+	4.60	3.28E-07	3.24E-05
negative regulation of protein transport (GO:0051224)	203	9	1.96	+	4.60	2.10E-04	9.95E-03
immune system process (GO:0002376)	2575	114	24.84	+	4.59	8.87E-50	1.38E-45
defense response to virus (GO:0051607)	181	8	1.75	+	4.58	4.82E-04	2.01E-02
negative regulation of secretion (GO:0051048)	204	9	1.97	+	4.57	2.18E-04	1.02E-02
chemotaxis (GO:0006935)	499	22	4.81	+	4.57	6.23E-09	8.78E-07
taxis (GO:0042330)	500	22	4.82	+	4.56	6.45E-09	9.01E-07
antigen processing and presentation of exogenous antigen (GO:0019884)	182	8	1.76	+	4.56	4.99E-04	2.06E-02
interaction with host (GO:0051701)	161	7	1.55	+	4.51	1.19E-03	4.30E-02
negative regulation of establishment of protein localization (GO:1904950)	207	9	2.00	+	4.51	2.42E-04	1.12E-02
antigen processing and presentation of peptide antigen (GO:0048002)	185	8	1.78	+	4.48	5.53E-04	2.25E-02
response to bacterium (GO:0009617)	566	24	5.46	+	4.40	2.53E-09	4.00E-07
peptidyl-tyrosine phosphorylation (GO:0018108)	190	8	1.83	+	4.36	6.54E-04	2.61E-02
peptidyl-tyrosine modification (GO:0018212)	193	8	1.86	+	4.30	7.22E-04	2.86E-02
positive regulation of innate immune response (GO:0045089)	315	13	3.04	+	4.28	1.74E-05	1.11E-03
positive regulation of GTPase activity (GO:0043547)	412	17	3.97	+	4.28	8.66E-07	8.04E-05
protein autophosphorylation (GO:0046777)	197	8	1.90	+	4.21	8.20E-04	3.20E-02
response to other organism (GO:0051707)	839	34	8.09	+	4.20	2.70E-12	7.21E-10
response to external biotic stimulus (GO:0043207)	841	34	8.11	+	4.19	2.87E-12	7.55E-10
negative regulation of immune system process (GO:0002683)	398	16	3.84	+	4.17	2.54E-06	2.00E-04
regulation of cytokine production (GO:0001817)	623	25	6.01	+	4.16	3.35E-09	4.95E-07
hemostasis (GO:0007599)	300	12	2.89	+	4.15	4.93E-05	2.74E-03
innate immune response-activating signal transduction (GO:0002758)	226	9	2.18	+	4.13	4.48E-04	1.89E-02
regulation of innate immune response (GO:0045088)	427	17	4.12	+	4.13	1.39E-06	1.19E-04
small GTPase mediated signal transduction (GO:0007264)	278	11	2.68	+	4.10	1.12E-04	5.60E-03
regulation of immune effector process (GO:0002697)	409	16	3.95	+	4.05	3.55E-06	2.71E-04
regulation of secretion by cell (GO:1903530)	670	26	6.46	+	4.02	3.10E-09	4.62E-07
positive regulation of defense response (GO:0031349)	414	16	3.99	+	4.01	4.12E-06	3.12E-04
regulation of secretion (GO:0051046)	725	28	6.99	+	4.00	7.99E-10	1.38E-07
response to biotic stimulus (GO:0009607)	881	34	8.50	+	4.00	9.81E-12	2.41E-09
regulation of vesicle-mediated transport (GO:0060627)	468	18	4.51	+	3.99	1.08E-06	9.84E-05
regulation of GTPase activity (GO:0043087)	481	18	4.64	+	3.88	1.57E-06	1.32E-04
blood coagulation (GO:0007596)	295	11	2.85	+	3.87	1.84E-04	8.85E-03
coagulation (GO:0050817)	297	11	2.87	+	3.84	1.94E-04	9.33E-03
cell migration (GO:0016477)	872	32	8.41	+	3.80	1.49E-10	3.16E-08
regulation of I-kappaB kinase/NF-kappaB signaling (GO:0043122)	247	9	2.38	+	3.78	8.27E-04	3.21E-02
defense response to other organism (GO:0098542)	467	17	4.51	+	3.77	4.41E-06	3.27E-04
cellular response to cytokine stimulus (GO:0071345)	827	30	7.98	+	3.76	7.78E-10	1.39E-07
positive regulation of response to external stimulus (GO:0032103)	276	10	2.66	+	3.76	4.47E-04	1.89E-02
response to cytokine (GO:0034097)	921	33	8.89	+	3.71	1.34E-10	2.97E-08
regulation of multi-organism process (GO:0043900)	391	14	3.77	+	3.71	3.75E-05	2.17E-03
defense response to bacterium (GO:0042742)	280	10	2.70	+	3.70	4.99E-04	2.07E-02
regulation of endopeptidase activity (GO:0052548)	394	14	3.80	+	3.68	4.07E-05	2.31E-03
regulation of defense response (GO:0031347)	788	28	7.60	+	3.68	4.70E-09	6.82E-07
positive regulation of hydrolase activity (GO:0051345)	739	26	7.13	+	3.65	2.14E-08	2.67E-06
positive regulation of cell migration (GO:0030335)	429	15	4.14	+	3.62	2.57E-05	1.56E-03
positive regulation of protein transport (GO:0051222)	488	17	4.71	+	3.61	7.71E-06	5.36E-04
positive regulation of establishment of protein localization (GO:1904951)	523	18	5.05	+	3.57	4.85E-06	3.55E-04
regulation of peptide transport (GO:0090087)	817	28	7.88	+	3.55	1.00E-08	1.30E-06
regulation of intracellular transport (GO:0032386)	381	13	3.68	+	3.54	1.14E-04	5.68E-03
localization of cell (GO:0051674)	969	33	9.35	+	3.53	4.72E-10	9.04E-08
cell motility (GO:0048870)	969	33	9.35	+	3.53	4.72E-10	8.93E-08
cell-cell adhesion (GO:0098609)	442	15	4.26	+	3.52	3.59E-05	2.11E-03
endocytosis (GO:0006897)	621	21	5.99	+	3.51	9.92E-07	9.10E-05
positive regulation of transport (GO:0051050)	978	33	9.44	+	3.50	5.93E-10	1.08E-07
positive regulation of cell motility (GO:2000147)	445	15	4.29	+	3.49	3.86E-05	2.21E-03
regulation of peptidase activity (GO:0052547)	421	14	4.06	+	3.45	8.08E-05	4.26E-03
locomotion (GO:0040011)	1205	40	11.63	+	3.44	1.04E-11	2.52E-09
regulation of protein transport (GO:0051223)	787	26	7.59	+	3.42	7.17E-08	8.06E-06
positive regulation of cellular component movement (GO:0051272)	457	15	4.41	+	3.40	5.17E-05	2.84E-03
regulation of establishment of protein localization (GO:0070201)	830	27	8.01	+	3.37	5.32E-08	6.30E-06
vesicle-mediated transport (GO:0016192)	1787	57	17.24	+	3.31	6.17E-16	2.13E-13
positive regulation of locomotion (GO:0040017)	477	15	4.60	+	3.26	8.24E-05	4.32E-03
import into cell (GO:0098657)	674	21	6.50	+	3.23	3.46E-06	2.66E-04
apoptotic process (GO:0006915)	910	28	8.78	+	3.19	9.07E-08	9.84E-06
regulation of DNA binding transcription factor activity (GO:0051090)	390	12	3.76	+	3.19	5.14E-04	2.11E-02
regulation of response to external stimulus (GO:0032101)	782	24	7.54	+	3.18	8.56E-07	7.99E-05
positive regulation of intracellular signal transduction (GO:1902533)	968	29	9.34	+	3.11	9.04E-08	9.87E-06
positive regulation of MAPK cascade (GO:0043410)	502	15	4.84	+	3.10	1.42E-04	6.95E-03
cell surface receptor signaling pathway (GO:0007166)	2278	68	21.98	+	3.09	9.13E-18	3.63E-15
cell adhesion (GO:0007155)	873	26	8.42	+	3.09	5.00E-07	4.88E-05
regulation of protein localization (GO:0032880)	1043	31	10.06	+	3.08	3.66E-08	4.40E-06
biological adhesion (GO:0022610)	878	26	8.47	+	3.07	5.55E-07	5.32E-05
positive regulation of catalytic activity (GO:0043085)	1436	42	13.85	+	3.03	1.39E-10	3.04E-08
response to external stimulus (GO:0009605)	1893	55	18.26	+	3.01	1.05E-13	3.12E-11
regulation of hydrolase activity (GO:0051336)	1194	34	11.52	+	2.95	2.03E-08	2.57E-06
regulation of body fluid levels (GO:0050878)	499	14	4.81	+	2.91	4.39E-04	1.88E-02
negative regulation of intracellular signal transduction (GO:1902532)	500	14	4.82	+	2.90	4.47E-04	1.89E-02
wound healing (GO:0042060)	467	13	4.51	+	2.89	7.51E-04	2.94E-02
positive regulation of protein kinase activity (GO:0045860)	512	14	4.94	+	2.83	5.61E-04	2.28E-02
positive regulation of kinase activity (GO:0033674)	551	15	5.32	+	2.82	3.74E-04	1.63E-02
regulation of MAPK cascade (GO:0043408)	700	19	6.75	+	2.81	6.43E-05	3.43E-03
positive regulation of response to stimulus (GO:0048584)	2187	59	21.10	+	2.80	2.26E-13	6.38E-11
programmed cell death (GO:0012501)	1039	28	10.02	+	2.79	1.21E-06	1.09E-04
positive regulation of molecular function (GO:0044093)	1761	47	16.99	+	2.77	1.77E-10	3.65E-08
movement of cell or subcellular component (GO:0006928)	1462	39	14.10	+	2.77	8.90E-09	1.18E-06
cell death (GO:0008219)	1074	28	10.36	+	2.70	2.27E-06	1.81E-04
regulation of cell migration (GO:0030334)	733	19	7.07	+	2.69	1.16E-04	5.77E-03
regulation of protein kinase activity (GO:0045859)	784	20	7.56	+	2.64	9.40E-05	4.89E-03
regulation of transport (GO:0051049)	1849	47	17.84	+	2.63	8.52E-10	1.45E-07
positive regulation of cell proliferation (GO:0008284)	871	22	8.40	+	2.62	4.77E-05	2.67E-03
positive regulation of signal transduction (GO:0009967)	1510	38	14.57	+	2.61	6.39E-08	7.29E-06
regulation of cellular localization (GO:0060341)	877	22	8.46	+	2.60	5.27E-05	2.88E-03
intracellular signal transduction (GO:0035556)	1605	40	15.48	+	2.58	3.47E-08	4.20E-06
regulation of cellular protein localization (GO:1903827)	603	15	5.82	+	2.58	9.21E-04	3.47E-02
negative regulation of apoptotic process (GO:0043066)	853	21	8.23	+	2.55	1.02E-04	5.17E-03
regulation of cell proliferation (GO:0042127)	1588	39	15.32	+	2.55	7.78E-08	8.56E-06
positive regulation of cell communication (GO:0010647)	1643	40	15.85	+	2.52	6.44E-08	7.29E-06
positive regulation of signaling (GO:0023056)	1650	40	15.92	+	2.51	1.17E-07	1.24E-05
regulation of cell motility (GO:2000145)	784	19	7.56	+	2.51	2.67E-04	1.22E-02
negative regulation of programmed cell death (GO:0043069)	867	21	8.36	+	2.51	1.27E-04	6.28E-03
response to lipid (GO:0033993)	834	20	8.05	+	2.49	2.10E-04	9.94E-03
regulation of kinase activity (GO:0043549)	849	20	8.19	+	2.44	2.63E-04	1.21E-02
positive regulation of protein phosphorylation (GO:0001934)	936	22	9.03	+	2.44	2.14E-04	1.00E-02
positive regulation of multicellular organismal process (GO:0051240)	1493	35	14.40	+	2.43	1.41E-06	1.21E-04
positive regulation of phosphorylation (GO:0042327)	983	23	9.48	+	2.43	1.49E-04	7.27E-03
regulation of apoptotic process (GO:0042981)	1497	35	14.44	+	2.42	1.48E-06	1.26E-04
regulation of response to stimulus (GO:0048583)	4078	95	39.34	+	2.41	1.68E-18	7.22E-16
positive regulation of transferase activity (GO:0051347)	690	16	6.66	+	2.40	1.28E-03	4.58E-02
symbiont process (GO:0044403)	734	17	7.08	+	2.40	9.19E-04	3.48E-02
regulation of programmed cell death (GO:0043067)	1512	35	14.59	+	2.40	1.75E-06	1.43E-04
negative regulation of response to stimulus (GO:0048585)	1477	34	14.25	+	2.39	2.82E-06	2.20E-04
negative regulation of signal transduction (GO:0009968)	1176	27	11.35	+	2.38	3.92E-05	2.23E-03
negative regulation of cell communication (GO:0010648)	1273	29	12.28	+	2.36	2.09E-05	1.30E-03
regulation of intracellular signal transduction (GO:1902531)	1800	41	17.37	+	2.36	2.57E-07	2.59E-05
regulation of protein phosphorylation (GO:0001932)	1362	31	13.14	+	2.36	1.03E-05	6.79E-04
negative regulation of signaling (GO:0023057)	1277	29	12.32	+	2.35	2.19E-05	1.36E-03
response to stress (GO:0006950)	3358	76	32.40	+	2.35	1.71E-13	4.99E-11
regulation of catalytic activity (GO:0050790)	2317	52	22.35	+	2.33	6.88E-09	9.52E-07
regulation of locomotion (GO:0040012)	855	19	8.25	+	2.30	9.39E-04	3.53E-02
negative regulation of cell death (GO:0060548)	946	21	9.13	+	2.30	4.74E-04	1.98E-02
regulation of cellular component movement (GO:0051270)	858	19	8.28	+	2.30	9.65E-04	3.60E-02
cellular response to chemical stimulus (GO:0070887)	2624	58	25.31	+	2.29	1.51E-09	2.41E-07
regulation of cell death (GO:0010941)	1629	36	15.72	+	2.29	4.13E-06	3.11E-04
regulation of localization (GO:0032879)	2595	57	25.03	+	2.28	2.55E-09	3.95E-07
regulation of response to stress (GO:0080134)	1442	31	13.91	+	2.23	3.46E-05	2.04E-03
regulation of phosphorylation (GO:0042325)	1490	32	14.37	+	2.23	2.49E-05	1.52E-03
positive regulation of cellular component organization (GO:0051130)	1167	25	11.26	+	2.22	2.89E-04	1.31E-02
regulation of signal transduction (GO:0009966)	3083	66	29.74	+	2.22	2.06E-10	4.21E-08
negative regulation of catalytic activity (GO:0043086)	891	19	8.60	+	2.21	1.34E-03	4.71E-02
signal transduction (GO:0007165)	4956	104	47.81	+	2.18	2.74E-17	1.04E-14
positive regulation of phosphorus metabolic process (GO:0010562)	1098	23	10.59	+	2.17	6.63E-04	2.64E-02
positive regulation of phosphate metabolic process (GO:0045937)	1098	23	10.59	+	2.17	6.63E-04	2.64E-02
positive regulation of protein metabolic process (GO:0051247)	1612	33	15.55	+	2.12	5.04E-05	2.79E-03
regulation of cell communication (GO:0010646)	3374	69	32.55	+	2.12	5.52E-10	1.03E-07
regulation of signaling (GO:0023051)	3423	70	33.02	+	2.12	3.68E-10	7.13E-08
multi-organism process (GO:0051704)	2348	48	22.65	+	2.12	5.23E-07	5.07E-05
positive regulation of cellular protein metabolic process (GO:0032270)	1520	31	14.66	+	2.11	1.01E-04	5.15E-03
regulation of molecular function (GO:0065009)	3391	68	32.71	+	2.08	1.36E-09	2.19E-07
cellular response to organic substance (GO:0071310)	2150	43	20.74	+	2.07	4.15E-06	3.11E-04
cell communication (GO:0007154)	5447	107	52.55	+	2.04	7.77E-16	2.62E-13
signaling (GO:0023052)	5349	105	51.60	+	2.03	2.13E-15	6.89E-13
response to oxygen-containing compound (GO:1901700)	1445	28	13.94	+	2.01	4.39E-04	1.88E-02
homeostatic process (GO:0042592)	1469	28	14.17	+	1.98	7.47E-04	2.93E-02
regulation of protein modification process (GO:0031399)	1753	33	16.91	+	1.95	2.90E-04	1.31E-02
regulation of multicellular organismal process (GO:0051239)	2777	52	26.79	+	1.94	2.14E-06	1.72E-04
regulation of phosphate metabolic process (GO:0019220)	1723	32	16.62	+	1.93	4.32E-04	1.86E-02
regulation of cellular protein metabolic process (GO:0032268)	2533	47	24.44	+	1.92	1.12E-05	7.38E-04
response to organic substance (GO:0010033)	2765	51	26.67	+	1.91	5.31E-06	3.83E-04
regulation of phosphorus metabolic process (GO:0051174)	1737	32	16.76	+	1.91	4.62E-04	1.94E-02
cellular response to stimulus (GO:0051716)	6423	117	61.97	+	1.89	2.10E-15	6.92E-13
response to stimulus (GO:0050896)	8142	147	78.55	+	1.87	5.00E-22	3.37E-19
transport (GO:0006810)	4324	78	41.72	+	1.87	7.96E-09	1.08E-06
positive regulation of cellular process (GO:0048522)	4978	88	48.02	+	1.83	7.94E-10	1.38E-07
regulation of protein metabolic process (GO:0051246)	2778	49	26.80	+	1.83	2.59E-05	1.56E-03
regulation of cellular component organization (GO:0051128)	2326	41	22.44	+	1.83	1.75E-04	8.45E-03
establishment of localization (GO:0051234)	4440	78	42.83	+	1.82	2.11E-08	2.66E-06
positive regulation of biological process (GO:0048518)	5607	97	54.09	+	1.79	1.56E-10	3.27E-08
localization (GO:0051179)	5436	92	52.44	+	1.75	2.53E-09	3.97E-07
response to chemical (GO:0042221)	4164	70	40.17	+	1.74	1.33E-06	1.17E-04
regulation of biological quality (GO:0065008)	3628	60	35.00	+	1.71	1.55E-05	9.96E-04
negative regulation of cellular process (GO:0048523)	4454	70	42.97	+	1.63	1.36E-05	8.79E-04
negative regulation of biological process (GO:0048519)	4952	74	47.77	+	1.55	4.14E-05	2.34E-03
regulation of cellular process (GO:0050794)	10764	146	103.84	+	1.41	2.87E-09	4.41E-07
regulation of biological process (GO:0050789)	11425	153	110.22	+	1.39	9.95E-10	1.64E-07
biological regulation (GO:0065007)	12072	161	116.46	+	1.38	6.76E-11	1.54E-08
cellular process (GO:0009987)	15084	175	145.52	+	1.20	1.37E-06	1.19E-04
biological_process (GO:0008150)	17500	192	168.83	+	1.14	1.65E-06	1.37E-04
gene expression (GO:0010467)	3782	19	36.49	-	.52	8.65E-04	3.34E-02
nucleic acid metabolic process (GO:0090304)	4003	20	38.62	-	.52	5.71E-04	2.31E-02
Unclassified (UNCLASSIFIED)	3542	11	34.17	-	.32	1.65E-06	1.38E-04
nervous system process (GO:0050877)	1281	2	12.36	-	.16	5.42E-04	2.21E-02

## Sheet: Gene module 5 - Genes
Module 5 Gene Symbol
RIN2
SLPI
PROSER2
FRMD4A
CXCL12
PLAU
ANXA11
BMPR1A
MYOF
AVPI1
TRIM8
BAG3
KCNK5
DSE
SGK1
CNKSR3
DYNLT1
DLL1
VWA1
PDPN
ARHGEF19
C1QA
C1QB
C1QC
MTMR9LP
SCMH1
ELOVL1
TIE1
MOB3C
SLC1A7
CYR61
DPYD
SLC16A4
CTSK
S100A10
S100A11
S100A4
S100A16
PMF1
LMNA
DUSP23
PHLDA3
ENAH
CTSB
DLC1
TNFRSF10B
RBPMS
CEBPD
LAPTM4B
ST3GAL1
PLEC
C8orf82
MFSD7
SLC2A9
LDB2
ANTXR2
HADH
CTSO
GUCY1A3
FGD5
TMEM43
RFTN1
FYCO1
AMT
CISH
STAB1
ARL6IP5
PDZRN3
FILIP1L
COL8A1
ARHGAP31
HEG1
ITGB5
ZXDC
MECOM
FAM43A
ANG
RNASE1
AJUBA
MIPOL1
NPC2
LTBP2
RPH3AL
CCL2
CCL8
IGFBP4
RARA
STAT5A
PTRF
DUSP3
ITGA3
VEZF1
FAM20A
ITGB4
TIMP2
C1QTNF1
SGSH
METRNL
HIBADH
PRR15
NOD1
FGL2
TRIP6
CAV2
ZYX
RARRES2
MTAP
AQP3
ANXA1
GADD45G
STOM
FAM129B
ENG
RXRA
CFD
FSTL3
CNN2
C3
EPOR
RGL3
NR2F6
COX7A1
AXL
BCL3
EHD2
EMP3
RRAS
FPR3
MYADM
TSEN34
ZNF784
MSLN
TPSAB1
TPSB2
TMEM204
TNFRSF12A
LAT
MVP
CDH11
CMTM3
CRISPLD2
FOXF1
PIEZO1
NTF3
TNFRSF1A
C1S
VWF
C1R
RBP5
CD163
EMP1
KCNJ8
CPNE8
ACVRL1
ITGA5
CD63
GLIPR1
NTN4
TMEM119
ID2
GALM
SIX2
EFEMP1
TMEM150A
STEAP3
HNMT
FAP
CYBRD1
HOXD11
IGFBP2
IGFBP5
SP100
SH3BP4
PCCA
GAS6
CDC42EP1
KDELR3
TSPO
RUNX1
TFF3
PTTG1IP
COL6A1
COL6A2
EHD4
ANXA2
LOXL1
TBC1D2B
OSMR
DAB2
C7
GHR
GPX3
ERGIC1
ATP6V0E1
PHYKPL
MGAT1
TUBB6
IFITM3
TSPAN4
CTSD
H19
OLFML1
TSPAN18
SERPING1
MS4A4A
RAB3IL1
AHNAK
MACROD1
EHBP1L1
CLCF1
RHOD
ALDH3B1
GSTP1
INPPL1
LRRC32
YAP1
HSPB2
NNMT
OAF
CLMP

## Sheet: Gene module 5 - Panther
Analysis Type:	PANTHER Overrepresentation Test (Released 20171205)
Annotation Version and Release Date:	GO Ontology database Released 2018-02-02
Analyzed List:	20180321_gtexModule5.txt (Homo sapiens)
Reference List:	Homo sapiens (all genes in database)
Test Type:	FISHER
GO biological process complete	Homo sapiens - REFLIST (21042)	20180321_gtexModule5.txt (223)	20180321_gtexModule5.txt (expected)	20180321_gtexModule5.txt (over/under)	20180321_gtexModule5.txt (fold Enrichment)	20180321_gtexModule5.txt (raw P-value)	20180321_gtexModule5.txt (FDR)
membrane raft assembly (GO:0001765)	10	4	.11	+	37.74	1.09E-05	1.38E-03
dorsal aorta morphogenesis (GO:0035912)	8	3	.08	+	35.38	1.76E-04	1.28E-02
negative regulation of glial cell apoptotic process (GO:0034351)	8	3	.08	+	35.38	1.76E-04	1.27E-02
regulation of glial cell apoptotic process (GO:0034350)	8	3	.08	+	35.38	1.76E-04	1.27E-02
contact inhibition (GO:0060242)	9	3	.10	+	31.45	2.33E-04	1.59E-02
valine metabolic process (GO:0006573)	9	3	.10	+	31.45	2.33E-04	1.58E-02
dorsal aorta development (GO:0035907)	9	3	.10	+	31.45	2.33E-04	1.57E-02
negative regulation of granulocyte differentiation (GO:0030853)	10	3	.11	+	28.31	3.01E-04	1.92E-02
wound healing, spreading of epidermal cells (GO:0035313)	10	3	.11	+	28.31	3.01E-04	1.91E-02
lateral mesoderm development (GO:0048368)	12	3	.13	+	23.59	4.72E-04	2.76E-02
venous blood vessel development (GO:0060841)	16	4	.17	+	23.59	5.00E-05	4.81E-03
complement activation, alternative pathway (GO:0006957)	13	3	.14	+	21.78	5.76E-04	3.27E-02
membrane raft organization (GO:0031579)	22	5	.23	+	21.45	8.11E-06	1.10E-03
epiboly involved in wound healing (GO:0090505)	23	5	.24	+	20.51	9.79E-06	1.29E-03
wound healing, spreading of cells (GO:0044319)	23	5	.24	+	20.51	9.79E-06	1.28E-03
positive regulation of SMAD protein import into nucleus (GO:0060391)	14	3	.15	+	20.22	6.94E-04	3.78E-02
protein heterotrimerization (GO:0070208)	14	3	.15	+	20.22	6.94E-04	3.76E-02
epiboly (GO:0090504)	24	5	.25	+	19.66	1.17E-05	1.42E-03
epithelial cell fate commitment (GO:0072148)	16	3	.17	+	17.69	9.74E-04	4.98E-02
ventricular trabecula myocardium morphogenesis (GO:0003222)	16	3	.17	+	17.69	9.74E-04	4.97E-02
lymph vessel development (GO:0001945)	22	4	.23	+	17.16	1.47E-04	1.13E-02
cell-substrate junction assembly (GO:0007044)	42	7	.45	+	15.73	7.50E-07	1.57E-04
cell-substrate adherens junction assembly (GO:0007045)	24	4	.25	+	15.73	1.98E-04	1.38E-02
focal adhesion assembly (GO:0048041)	24	4	.25	+	15.73	1.98E-04	1.37E-02
mesodermal cell differentiation (GO:0048333)	26	4	.28	+	14.52	2.60E-04	1.69E-02
regulation of vascular endothelial growth factor receptor signaling pathway (GO:0030947)	27	4	.29	+	13.98	2.97E-04	1.90E-02
membrane assembly (GO:0071709)	28	4	.30	+	13.48	3.36E-04	2.10E-02
negative regulation of tumor necrosis factor production (GO:0032720)	47	6	.50	+	12.05	1.89E-05	2.21E-03
negative regulation of tumor necrosis factor superfamily cytokine production (GO:1903556)	49	6	.52	+	11.55	2.35E-05	2.58E-03
membrane biogenesis (GO:0044091)	34	4	.36	+	11.10	6.57E-04	3.63E-02
adherens junction assembly (GO:0034333)	34	4	.36	+	11.10	6.57E-04	3.61E-02
embryonic digestive tract development (GO:0048566)	36	4	.38	+	10.48	8.00E-04	4.25E-02
morphogenesis of an epithelial sheet (GO:0002011)	46	5	.49	+	10.26	1.92E-04	1.35E-02
collagen catabolic process (GO:0030574)	65	7	.69	+	10.16	1.05E-05	1.36E-03
positive regulation of pathway-restricted SMAD protein phosphorylation (GO:0010862)	48	5	.51	+	9.83	2.31E-04	1.58E-02
endothelial cell differentiation (GO:0045446)	73	7	.77	+	9.05	2.11E-05	2.40E-03
multicellular organismal catabolic process (GO:0044243)	73	7	.77	+	9.05	2.11E-05	2.38E-03
ventricular cardiac muscle tissue development (GO:0003229)	54	5	.57	+	8.74	3.83E-04	2.28E-02
cell-substrate adhesion (GO:0031589)	166	15	1.76	+	8.53	8.46E-10	1.09E-06
vasculogenesis (GO:0001570)	67	6	.71	+	8.45	1.18E-04	9.23E-03
collagen metabolic process (GO:0032963)	80	7	.85	+	8.26	3.64E-05	3.72E-03
adherens junction organization (GO:0034332)	72	6	.76	+	7.86	1.70E-04	1.27E-02
multicellular organismal macromolecule metabolic process (GO:0044259)	85	7	.90	+	7.77	5.22E-05	4.94E-03
regulation of pathway-restricted SMAD protein phosphorylation (GO:0060393)	61	5	.65	+	7.73	6.44E-04	3.58E-02
cell-matrix adhesion (GO:0007160)	122	10	1.29	+	7.73	1.35E-06	2.51E-04
regulation of cartilage development (GO:0061035)	62	5	.66	+	7.61	6.90E-04	3.77E-02
endothelium development (GO:0003158)	87	7	.92	+	7.59	6.00E-05	5.47E-03
formation of primary germ layer (GO:0001704)	115	9	1.22	+	7.38	6.52E-06	9.54E-04
multicellular organism metabolic process (GO:0044236)	105	8	1.11	+	7.19	2.57E-05	2.78E-03
viral entry into host cell (GO:0046718)	92	7	.98	+	7.18	8.34E-05	7.03E-03
cellular response to mechanical stimulus (GO:0071260)	79	6	.84	+	7.17	2.73E-04	1.76E-02
cardiac septum morphogenesis (GO:0060411)	66	5	.70	+	7.15	9.00E-04	4.70E-02
mesoderm formation (GO:0001707)	67	5	.71	+	7.04	9.59E-04	4.94E-02
positive regulation of endocytosis (GO:0045807)	123	9	1.30	+	6.90	1.08E-05	1.39E-03
epithelial cell proliferation (GO:0050673)	83	6	.88	+	6.82	3.50E-04	2.14E-02
regulation of complement activation (GO:0030449)	112	8	1.19	+	6.74	3.96E-05	4.01E-03
regulation of protein activation cascade (GO:2000257)	113	8	1.20	+	6.68	4.20E-05	4.15E-03
regulation of hemostasis (GO:1900046)	89	6	.94	+	6.36	4.97E-04	2.89E-02
regulation of blood coagulation (GO:0030193)	89	6	.94	+	6.36	4.97E-04	2.88E-02
entry into other organism involved in symbiotic interaction (GO:0051828)	104	7	1.10	+	6.35	1.71E-04	1.27E-02
entry into cell of other organism involved in symbiotic interaction (GO:0051806)	104	7	1.10	+	6.35	1.71E-04	1.26E-02
entry into host (GO:0044409)	104	7	1.10	+	6.35	1.71E-04	1.26E-02
entry into host cell (GO:0030260)	104	7	1.10	+	6.35	1.71E-04	1.25E-02
integrin-mediated signaling pathway (GO:0007229)	90	6	.95	+	6.29	5.26E-04	3.02E-02
regulation of acute inflammatory response (GO:0002673)	151	10	1.60	+	6.25	8.03E-06	1.10E-03
cardiac chamber morphogenesis (GO:0003206)	121	8	1.28	+	6.24	6.63E-05	5.97E-03
response to retinoic acid (GO:0032526)	106	7	1.12	+	6.23	1.91E-04	1.35E-02
negative regulation of leukocyte differentiation (GO:1902106)	92	6	.98	+	6.15	5.87E-04	3.31E-02
transforming growth factor beta receptor signaling pathway (GO:0007179)	93	6	.99	+	6.09	6.19E-04	3.48E-02
regulation of cell-substrate adhesion (GO:0010810)	186	12	1.97	+	6.09	1.28E-06	2.42E-04
positive regulation of cell-substrate adhesion (GO:0010811)	109	7	1.16	+	6.06	2.25E-04	1.54E-02
regulation of coagulation (GO:0050818)	94	6	1.00	+	6.02	6.53E-04	3.62E-02
extracellular matrix organization (GO:0030198)	314	20	3.33	+	6.01	4.18E-10	7.20E-07
extracellular structure organization (GO:0043062)	315	20	3.34	+	5.99	4.40E-10	6.83E-07
regulation of tumor necrosis factor production (GO:0032680)	111	7	1.18	+	5.95	2.50E-04	1.65E-02
cardiac septum development (GO:0003279)	97	6	1.03	+	5.84	7.63E-04	4.08E-02
regulation of humoral immune response (GO:0002920)	130	8	1.38	+	5.81	1.06E-04	8.60E-03
humoral immune response mediated by circulating immunoglobulin (GO:0002455)	147	9	1.56	+	5.78	4.10E-05	4.13E-03
regulation of tumor necrosis factor superfamily cytokine production (GO:1903555)	115	7	1.22	+	5.74	3.06E-04	1.93E-02
positive regulation of transmembrane receptor protein serine/threonine kinase signaling pathway (GO:0090100)	102	6	1.08	+	5.55	9.78E-04	4.97E-02
cardiac ventricle development (GO:0003231)	119	7	1.26	+	5.55	3.73E-04	2.24E-02
regulation of wound healing (GO:0061041)	137	8	1.45	+	5.51	1.50E-04	1.13E-02
cell junction assembly (GO:0034329)	139	8	1.47	+	5.43	1.65E-04	1.24E-02
mesoderm development (GO:0007498)	122	7	1.29	+	5.41	4.30E-04	2.53E-02
complement activation (GO:0006956)	157	9	1.66	+	5.41	6.65E-05	5.96E-03
gastrulation (GO:0007369)	158	9	1.67	+	5.37	6.97E-05	6.18E-03
complement activation, classical pathway (GO:0006958)	142	8	1.50	+	5.32	1.89E-04	1.34E-02
interaction with host (GO:0051701)	161	9	1.71	+	5.27	7.99E-05	6.85E-03
protein activation cascade (GO:0072376)	181	10	1.92	+	5.21	3.53E-05	3.63E-03
negative regulation of hemopoiesis (GO:1903707)	128	7	1.36	+	5.16	5.65E-04	3.22E-02
lung development (GO:0030324)	169	9	1.79	+	5.03	1.14E-04	9.08E-03
regulation of epithelial cell differentiation (GO:0030856)	133	7	1.41	+	4.97	7.01E-04	3.79E-02
heart morphogenesis (GO:0003007)	228	12	2.42	+	4.97	9.32E-06	1.23E-03
regulation of cellular response to growth factor stimulus (GO:0090287)	249	13	2.64	+	4.93	4.28E-06	6.64E-04
respiratory tube development (GO:0030323)	173	9	1.83	+	4.91	1.34E-04	1.05E-02
cardiac chamber development (GO:0003205)	156	8	1.65	+	4.84	3.47E-04	2.13E-02
respiratory system development (GO:0060541)	195	10	2.07	+	4.84	6.42E-05	5.82E-03
immunoglobulin mediated immune response (GO:0016064)	179	9	1.90	+	4.74	1.72E-04	1.25E-02
B cell mediated immunity (GO:0019724)	180	9	1.91	+	4.72	1.79E-04	1.28E-02
cell junction organization (GO:0034330)	200	10	2.12	+	4.72	7.85E-05	6.76E-03
regulation of response to wounding (GO:1903034)	160	8	1.70	+	4.72	4.08E-04	2.42E-02
positive regulation of angiogenesis (GO:0045766)	141	7	1.49	+	4.68	9.73E-04	4.99E-02
regulation of angiogenesis (GO:0045765)	247	12	2.62	+	4.58	1.99E-05	2.31E-03
negative regulation of cell migration (GO:0030336)	230	11	2.44	+	4.51	5.07E-05	4.83E-03
negative regulation of cell activation (GO:0050866)	169	8	1.79	+	4.47	5.77E-04	3.26E-02
regulation of protein processing (GO:0070613)	171	8	1.81	+	4.41	6.21E-04	3.46E-02
blood vessel morphogenesis (GO:0048514)	386	18	4.09	+	4.40	2.93E-07	6.98E-05
regulation of protein maturation (GO:1903317)	173	8	1.83	+	4.36	6.68E-04	3.66E-02
regulation of endocytosis (GO:0030100)	219	10	2.32	+	4.31	1.60E-04	1.20E-02
negative regulation of cell motility (GO:2000146)	245	11	2.60	+	4.24	8.72E-05	7.31E-03
regulation of vasculature development (GO:1901342)	270	12	2.86	+	4.19	4.58E-05	4.47E-03
angiogenesis (GO:0001525)	297	13	3.15	+	4.13	2.57E-05	2.77E-03
leukocyte degranulation (GO:0043299)	505	22	5.35	+	4.11	4.20E-08	1.48E-05
neutrophil degranulation (GO:0043312)	483	21	5.12	+	4.10	8.94E-08	2.62E-05
negative regulation of locomotion (GO:0040013)	277	12	2.94	+	4.09	5.80E-05	5.35E-03
neutrophil activation involved in immune response (GO:0002283)	485	21	5.14	+	4.09	9.56E-08	2.74E-05
lymphocyte mediated immunity (GO:0002449)	233	10	2.47	+	4.05	2.58E-04	1.68E-02
vasculature development (GO:0001944)	490	21	5.19	+	4.04	1.13E-07	3.12E-05
myeloid cell activation involved in immune response (GO:0002275)	514	22	5.45	+	4.04	5.65E-08	1.86E-05
neutrophil activation (GO:0042119)	493	21	5.22	+	4.02	1.24E-07	3.38E-05
myeloid leukocyte mediated immunity (GO:0002444)	517	22	5.48	+	4.02	6.23E-08	1.97E-05
muscle cell differentiation (GO:0042692)	235	10	2.49	+	4.02	2.76E-04	1.77E-02
neutrophil mediated immunity (GO:0002446)	496	21	5.26	+	4.00	1.37E-07	3.60E-05
regulation of cell migration (GO:0030334)	733	31	7.77	+	3.99	1.13E-10	3.51E-07
granulocyte activation (GO:0036230)	497	21	5.27	+	3.99	1.41E-07	3.65E-05
negative regulation of cellular component movement (GO:0051271)	261	11	2.77	+	3.98	1.49E-04	1.13E-02
leukocyte mediated immunity (GO:0002443)	736	31	7.80	+	3.97	1.25E-10	3.23E-07
adaptive immune response based on somatic recombination of immune receptors built from immunoglobulin superfamily domains (GO:0002460)	238	10	2.52	+	3.96	3.04E-04	1.92E-02
cardiovascular system development (GO:0072358)	500	21	5.30	+	3.96	1.56E-07	3.96E-05
regulation of transmembrane receptor protein serine/threonine kinase signaling pathway (GO:0090092)	215	9	2.28	+	3.95	6.21E-04	3.47E-02
humoral immune response (GO:0006959)	312	13	3.31	+	3.93	4.19E-05	4.17E-03
negative regulation of cytokine production (GO:0001818)	244	10	2.59	+	3.87	3.67E-04	2.21E-02
regulation of cell motility (GO:2000145)	784	32	8.31	+	3.85	1.31E-10	2.89E-07
blood vessel development (GO:0001568)	466	19	4.94	+	3.85	9.54E-07	1.87E-04
positive regulation of cell adhesion (GO:0045785)	395	16	4.19	+	3.82	7.65E-06	1.07E-03
regulation of cell adhesion (GO:0030155)	671	27	7.11	+	3.80	5.55E-09	4.31E-06
regulation of locomotion (GO:0040012)	855	34	9.06	+	3.75	6.29E-11	2.44E-07
regulation of protein localization to nucleus (GO:1900180)	227	9	2.41	+	3.74	8.99E-04	4.71E-02
leukocyte activation involved in immune response (GO:0002366)	606	24	6.42	+	3.74	5.55E-08	1.87E-05
cell activation involved in immune response (GO:0002263)	610	24	6.46	+	3.71	6.24E-08	1.94E-05
urogenital system development (GO:0001655)	306	12	3.24	+	3.70	1.43E-04	1.10E-02
regulation of inflammatory response (GO:0050727)	383	15	4.06	+	3.70	2.16E-05	2.43E-03
myeloid leukocyte activation (GO:0002274)	564	22	5.98	+	3.68	2.63E-07	6.49E-05
positive regulation of cell motility (GO:2000147)	445	17	4.72	+	3.60	8.29E-06	1.12E-03
tissue morphogenesis (GO:0048729)	526	20	5.57	+	3.59	1.38E-06	2.55E-04
regulated exocytosis (GO:0045055)	688	26	7.29	+	3.57	3.68E-08	1.33E-05
positive regulation of locomotion (GO:0040017)	477	18	5.06	+	3.56	5.25E-06	7.91E-04
negative regulation of immune system process (GO:0002683)	398	15	4.22	+	3.56	3.31E-05	3.44E-03
tube development (GO:0035295)	563	21	5.97	+	3.52	1.00E-06	1.94E-04
regulation of cellular component movement (GO:0051270)	858	32	9.09	+	3.52	1.13E-09	1.26E-06
positive regulation of cell migration (GO:0030335)	429	16	4.55	+	3.52	2.04E-05	2.34E-03
positive regulation of cellular component movement (GO:0051272)	457	17	4.84	+	3.51	1.16E-05	1.41E-03
renal system development (GO:0072001)	272	10	2.88	+	3.47	8.25E-04	4.35E-02
secretion by cell (GO:0032940)	960	35	10.17	+	3.44	3.06E-10	5.93E-07
wound healing (GO:0042060)	467	17	4.95	+	3.43	1.51E-05	1.82E-03
exocytosis (GO:0006887)	772	28	8.18	+	3.42	2.44E-08	1.05E-05
response to wounding (GO:0009611)	557	20	5.90	+	3.39	3.19E-06	5.11E-04
circulatory system development (GO:0072359)	808	29	8.56	+	3.39	1.67E-08	8.38E-06
regulation of cell-cell adhesion (GO:0022407)	418	15	4.43	+	3.39	5.66E-05	5.26E-03
morphogenesis of an epithelium (GO:0002009)	419	15	4.44	+	3.38	5.81E-05	5.33E-03
cell adhesion (GO:0007155)	873	31	9.25	+	3.35	6.48E-09	4.57E-06
biological adhesion (GO:0022610)	878	31	9.30	+	3.33	7.37E-09	4.57E-06
negative regulation of cell proliferation (GO:0008285)	661	23	7.01	+	3.28	9.47E-07	1.88E-04
secretion (GO:0046903)	1071	36	11.35	+	3.17	1.38E-09	1.42E-06
cytokine-mediated signaling pathway (GO:0019221)	541	18	5.73	+	3.14	2.69E-05	2.88E-03
regulation of GTPase activity (GO:0043087)	481	16	5.10	+	3.14	7.62E-05	6.71E-03
heart development (GO:0007507)	481	16	5.10	+	3.14	7.62E-05	6.67E-03
regulation of response to external stimulus (GO:0032101)	782	26	8.29	+	3.14	4.09E-07	9.46E-05
immune effector process (GO:0002252)	1026	34	10.87	+	3.13	5.94E-09	4.39E-06
positive regulation of protein phosphorylation (GO:0001934)	936	31	9.92	+	3.13	3.06E-08	1.13E-05
positive regulation of phosphorylation (GO:0042327)	983	32	10.42	+	3.07	2.63E-08	1.10E-05
anatomical structure formation involved in morphogenesis (GO:0048646)	840	27	8.90	+	3.03	4.56E-07	1.04E-04
leukocyte activation (GO:0045321)	873	28	9.25	+	3.03	2.86E-07	6.93E-05
regulation of vesicle-mediated transport (GO:0060627)	468	15	4.96	+	3.02	1.89E-04	1.34E-02
taxis (GO:0042330)	500	16	5.30	+	3.02	1.18E-04	9.30E-03
embryonic morphogenesis (GO:0048598)	563	18	5.97	+	3.02	4.45E-05	4.36E-03
response to peptide hormone (GO:0043434)	379	12	4.02	+	2.99	9.14E-04	4.76E-02
circulatory system process (GO:0003013)	380	12	4.03	+	2.98	9.34E-04	4.85E-02
positive regulation of cell differentiation (GO:0045597)	862	27	9.14	+	2.96	7.41E-07	1.57E-04
positive regulation of phosphorus metabolic process (GO:0010562)	1098	34	11.64	+	2.92	3.00E-08	1.19E-05
positive regulation of phosphate metabolic process (GO:0045937)	1098	34	11.64	+	2.92	3.00E-08	1.16E-05
cell activation (GO:0001775)	1019	31	10.80	+	2.87	1.92E-07	4.79E-05
inflammatory response (GO:0006954)	462	14	4.90	+	2.86	5.30E-04	3.03E-02
chemotaxis (GO:0006935)	499	15	5.29	+	2.84	3.66E-04	2.22E-02
negative regulation of intracellular signal transduction (GO:1902532)	500	15	5.30	+	2.83	3.73E-04	2.24E-02
protein oligomerization (GO:0051259)	482	14	5.11	+	2.74	7.92E-04	4.22E-02
positive regulation of immune system process (GO:0002684)	1037	30	10.99	+	2.73	8.57E-07	1.73E-04
regulation of protein phosphorylation (GO:0001932)	1362	39	14.43	+	2.70	1.98E-08	9.29E-06
positive regulation of transport (GO:0051050)	978	28	10.36	+	2.70	2.50E-06	4.26E-04
regulation of MAPK cascade (GO:0043408)	700	20	7.42	+	2.70	7.63E-05	6.65E-03
regulation of anatomical structure morphogenesis (GO:0022603)	980	28	10.39	+	2.70	2.60E-06	4.33E-04
import into cell (GO:0098657)	674	19	7.14	+	2.66	1.37E-04	1.06E-02
regulation of phosphorylation (GO:0042325)	1490	42	15.79	+	2.66	7.90E-09	4.71E-06
regulation of cell activation (GO:0050865)	574	16	6.08	+	2.63	5.23E-04	3.01E-02
negative regulation of multicellular organismal process (GO:0051241)	1044	29	11.06	+	2.62	2.90E-06	4.69E-04
positive regulation of protein modification process (GO:0031401)	1202	33	12.74	+	2.59	7.14E-07	1.54E-04
endocytosis (GO:0006897)	621	17	6.58	+	2.58	4.29E-04	2.54E-02
embryo development (GO:0009790)	924	25	9.79	+	2.55	2.27E-05	2.52E-03
innate immune response (GO:0045087)	707	19	7.49	+	2.54	2.47E-04	1.64E-02
immune response (GO:0006955)	1720	46	18.23	+	2.52	1.01E-08	5.42E-06
positive regulation of developmental process (GO:0051094)	1241	33	13.15	+	2.51	1.41E-06	2.58E-04
regulation of cell proliferation (GO:0042127)	1588	42	16.83	+	2.50	6.33E-08	1.93E-05
vesicle-mediated transport (GO:0016192)	1787	47	18.94	+	2.48	8.82E-09	4.89E-06
response to hormone (GO:0009725)	877	23	9.29	+	2.47	7.79E-05	6.75E-03
regulation of phosphate metabolic process (GO:0019220)	1723	45	18.26	+	2.46	2.34E-08	1.04E-05
animal organ morphogenesis (GO:0009887)	881	23	9.34	+	2.46	8.32E-05	7.05E-03
response to cytokine (GO:0034097)	921	24	9.76	+	2.46	9.71E-05	7.88E-03
regulation of phosphorus metabolic process (GO:0051174)	1737	45	18.41	+	2.44	2.81E-08	1.15E-05
negative regulation of response to stimulus (GO:0048585)	1477	38	15.65	+	2.43	5.08E-07	1.12E-04
positive regulation of response to stimulus (GO:0048584)	2187	56	23.18	+	2.42	4.59E-10	6.47E-07
defense response (GO:0006952)	1255	32	13.30	+	2.41	5.73E-06	8.55E-04
cellular response to cytokine stimulus (GO:0071345)	827	21	8.76	+	2.40	3.56E-04	2.16E-02
negative regulation of programmed cell death (GO:0043069)	867	22	9.19	+	2.39	2.46E-04	1.65E-02
negative regulation of cell death (GO:0060548)	946	24	10.03	+	2.39	1.18E-04	9.26E-03
positive regulation of immune response (GO:0050778)	750	19	7.95	+	2.39	7.62E-04	4.09E-02
positive regulation of cell proliferation (GO:0008284)	871	22	9.23	+	2.38	2.55E-04	1.68E-02
anatomical structure morphogenesis (GO:0009653)	2021	51	21.42	+	2.38	8.05E-09	4.63E-06
cell migration (GO:0016477)	872	22	9.24	+	2.38	2.57E-04	1.68E-02
positive regulation of signal transduction (GO:0009967)	1510	38	16.00	+	2.37	7.99E-07	1.63E-04
locomotion (GO:0040011)	1205	30	12.77	+	2.35	1.71E-05	2.04E-03
negative regulation of apoptotic process (GO:0043066)	853	21	9.04	+	2.32	4.51E-04	2.65E-02
regulation of protein modification process (GO:0031399)	1753	43	18.58	+	2.31	2.99E-07	7.02E-05
regulation of programmed cell death (GO:0043067)	1512	37	16.02	+	2.31	2.87E-06	4.68E-04
regulation of response to stress (GO:0080134)	1442	35	15.28	+	2.29	6.58E-06	9.54E-04
tissue development (GO:0009888)	1658	40	17.57	+	2.28	1.21E-06	2.31E-04
regulation of apoptotic process (GO:0042981)	1497	36	15.86	+	2.27	5.21E-06	7.93E-04
response to lipid (GO:0033993)	834	20	8.84	+	2.26	8.03E-04	4.25E-02
regulation of cell death (GO:0010941)	1629	39	17.26	+	2.26	1.98E-06	3.53E-04
negative regulation of signal transduction (GO:0009968)	1176	28	12.46	+	2.25	9.67E-05	7.89E-03
positive regulation of intracellular signal transduction (GO:1902533)	968	23	10.26	+	2.24	3.39E-04	2.11E-02
regulation of cell differentiation (GO:0045595)	1643	39	17.41	+	2.24	2.35E-06	4.04E-04
localization of cell (GO:0051674)	969	23	10.27	+	2.24	3.43E-04	2.12E-02
cell motility (GO:0048870)	969	23	10.27	+	2.24	3.43E-04	2.11E-02
immune system process (GO:0002376)	2575	61	27.29	+	2.24	1.95E-09	1.77E-06
positive regulation of signaling (GO:0023056)	1650	39	17.49	+	2.23	2.56E-06	4.32E-04
regulation of immune system process (GO:0002682)	1531	36	16.23	+	2.22	7.61E-06	1.07E-03
negative regulation of signaling (GO:0023057)	1277	30	13.53	+	2.22	5.56E-05	5.19E-03
regulation of hydrolase activity (GO:0051336)	1194	28	12.65	+	2.21	1.11E-04	8.89E-03
positive regulation of multicellular organismal process (GO:0051240)	1493	35	15.82	+	2.21	1.11E-05	1.39E-03
response to endogenous stimulus (GO:0009719)	1368	32	14.50	+	2.21	3.05E-05	3.22E-03
regulation of intracellular signal transduction (GO:1902531)	1800	42	19.08	+	2.20	1.63E-06	2.93E-04
epithelium development (GO:0060429)	1074	25	11.38	+	2.20	3.24E-04	2.03E-02
positive regulation of cell communication (GO:0010647)	1643	38	17.41	+	2.18	7.37E-06	1.06E-03
regulation of localization (GO:0032879)	2595	60	27.50	+	2.18	4.85E-09	3.96E-06
regulation of developmental process (GO:0050793)	2379	55	25.21	+	2.18	3.00E-08	1.14E-05
positive regulation of cellular protein metabolic process (GO:0032270)	1520	35	16.11	+	2.17	2.18E-05	2.43E-03
negative regulation of cell communication (GO:0010648)	1273	29	13.49	+	2.15	1.14E-04	9.10E-03
regulation of multicellular organismal development (GO:2000026)	1805	41	19.13	+	2.14	3.68E-06	5.82E-04
regulation of signal transduction (GO:0009966)	3083	69	32.67	+	2.11	8.92E-10	1.06E-06
positive regulation of protein metabolic process (GO:0051247)	1612	36	17.08	+	2.11	2.35E-05	2.57E-03
response to oxygen-containing compound (GO:1901700)	1445	32	15.31	+	2.09	8.95E-05	7.42E-03
regulation of response to stimulus (GO:0048583)	4078	90	43.22	+	2.08	8.15E-13	4.21E-09
response to organic substance (GO:0010033)	2765	61	29.30	+	2.08	2.31E-08	1.05E-05
regulation of multicellular organismal process (GO:0051239)	2777	60	29.43	+	2.04	8.06E-08	2.40E-05
regulation of cell communication (GO:0010646)	3374	72	35.76	+	2.01	2.37E-09	2.04E-06
regulation of signaling (GO:0023051)	3423	73	36.28	+	2.01	1.71E-09	1.66E-06
response to external stimulus (GO:0009605)	1893	40	20.06	+	1.99	3.02E-05	3.21E-03
regulation of transport (GO:0051049)	1849	39	19.60	+	1.99	4.17E-05	4.17E-03
cellular response to organic substance (GO:0071310)	2150	45	22.79	+	1.97	1.11E-05	1.40E-03
regulation of protein metabolic process (GO:0051246)	2778	56	29.44	+	1.90	2.18E-06	3.80E-04
cellular response to chemical stimulus (GO:0070887)	2624	52	27.81	+	1.87	9.29E-06	1.24E-03
positive regulation of biological process (GO:0048518)	5607	111	59.42	+	1.87	2.85E-13	2.21E-09
cell surface receptor signaling pathway (GO:0007166)	2278	45	24.14	+	1.86	5.03E-05	4.82E-03
regulation of cellular protein metabolic process (GO:0032268)	2533	50	26.84	+	1.86	1.78E-05	2.10E-03
positive regulation of cellular metabolic process (GO:0031325)	3051	60	32.33	+	1.86	2.11E-06	3.72E-04
response to stress (GO:0006950)	3358	66	35.59	+	1.85	4.95E-07	1.11E-04
response to chemical (GO:0042221)	4164	81	44.13	+	1.84	1.54E-08	7.94E-06
regulation of cellular component organization (GO:0051128)	2326	45	24.65	+	1.83	9.42E-05	7.73E-03
animal organ development (GO:0048513)	2988	57	31.67	+	1.80	7.93E-06	1.10E-03
regulation of catalytic activity (GO:0050790)	2317	44	24.56	+	1.79	1.47E-04	1.12E-02
positive regulation of metabolic process (GO:0009893)	3268	62	34.63	+	1.79	4.15E-06	6.50E-04
positive regulation of cellular process (GO:0048522)	4978	91	52.76	+	1.72	1.97E-08	9.56E-06
multicellular organism development (GO:0007275)	4769	87	50.54	+	1.72	5.19E-08	1.79E-05
system development (GO:0048731)	4173	76	44.22	+	1.72	7.58E-07	1.57E-04
positive regulation of macromolecule metabolic process (GO:0010604)	3034	55	32.15	+	1.71	5.28E-05	4.96E-03
cell differentiation (GO:0030154)	3491	63	37.00	+	1.70	1.78E-05	2.09E-03
positive regulation of nitrogen compound metabolic process (GO:0051173)	2940	53	31.16	+	1.70	9.36E-05	7.72E-03
regulation of biological quality (GO:0065008)	3628	65	38.45	+	1.69	1.14E-05	1.41E-03
anatomical structure development (GO:0048856)	5137	91	54.44	+	1.67	1.11E-07	3.12E-05
regulation of molecular function (GO:0065009)	3391	60	35.94	+	1.67	4.95E-05	4.80E-03
cellular developmental process (GO:0048869)	3565	63	37.78	+	1.67	3.18E-05	3.33E-03
transport (GO:0006810)	4324	76	45.83	+	1.66	2.71E-06	4.46E-04
developmental process (GO:0032502)	5497	96	58.26	+	1.65	5.94E-08	1.92E-05
response to stimulus (GO:0050896)	8142	141	86.29	+	1.63	2.37E-13	3.67E-09
localization (GO:0051179)	5436	94	57.61	+	1.63	1.36E-07	3.63E-05
establishment of localization (GO:0051234)	4440	76	47.05	+	1.62	7.58E-06	1.08E-03
negative regulation of biological process (GO:0048519)	4952	82	52.48	+	1.56	1.11E-05	1.38E-03
negative regulation of cellular process (GO:0048523)	4454	73	47.20	+	1.55	6.95E-05	6.19E-03
multicellular organismal process (GO:0032501)	6688	107	70.88	+	1.51	7.12E-07	1.56E-04
cell communication (GO:0007154)	5447	85	57.73	+	1.47	8.12E-05	6.92E-03
signal transduction (GO:0007165)	4956	77	52.52	+	1.47	2.47E-04	1.65E-02
cellular component organization (GO:0016043)	5273	81	55.88	+	1.45	2.45E-04	1.64E-02
signaling (GO:0023052)	5349	82	56.69	+	1.45	1.96E-04	1.37E-02
regulation of primary metabolic process (GO:0080090)	6124	91	64.90	+	1.40	2.03E-04	1.40E-02
regulation of metabolic process (GO:0019222)	6672	99	70.71	+	1.40	8.74E-05	7.28E-03
cellular component organization or biogenesis (GO:0071840)	5498	81	58.27	+	1.39	9.47E-04	4.90E-02
regulation of macromolecule metabolic process (GO:0060255)	6151	90	65.19	+	1.38	4.80E-04	2.80E-02
regulation of nitrogen compound metabolic process (GO:0051171)	5958	87	63.14	+	1.38	7.40E-04	3.98E-02
regulation of cellular metabolic process (GO:0031323)	6187	89	65.57	+	1.36	8.64E-04	4.54E-02
regulation of biological process (GO:0050789)	11425	155	121.08	+	1.28	5.10E-06	7.83E-04
biological regulation (GO:0065007)	12072	161	127.94	+	1.26	6.12E-06	9.03E-04
regulation of cellular process (GO:0050794)	10764	141	114.08	+	1.24	3.42E-04	2.12E-02
cellular process (GO:0009987)	15084	187	159.86	+	1.17	3.40E-05	3.52E-03
biological_process (GO:0008150)	17500	214	185.46	+	1.15	6.65E-09	4.49E-06
Unclassified (UNCLASSIFIED)	3542	9	37.54	-	.24	6.65E-09	4.30E-06

[truncated: 3 more sheets: Gene module 6 - Genes, Gene module 6 - Panther, NE-DMR_lowExpression]
